# Supplementary material for: Research on the aging characteristics of base liquor in Sichuan Province’s strong Aroma Baijiu at different aging periods using mass spectrometry and 3D fluorescence spectroscopy methods
Source: PLoS One. 2026 Apr 30;21(4):e0344656. doi: 10.1371/journal.pone.0344656 (PMC13132190; doi:10.1371/journal.pone.0344656)
Supplement: S1 Fig — Score plot of OPLS-DA for different aging periods (1 year, 10 years, 20 years) of Baijiu base liquors. (XLSX) [file pone.0344656.s001.xlsx]

## Sheet: Sheet1
Group	Component1	Component2
1-year	-20.5099	1.8770020432950187
1-year	-22.4148	-2.57147
1-year	-20.0569	-3.21268
1-year	-17.4309	1.447417245729556
1-year	-22.7025	-0.670388
1-year	-22.7024	2.142001482276276
1-year	-17.2624	1.4197128737206346
1-year	-19.6977	-0.218487
1-year	-23.4084	-2.54038
1-year	-20.3723	-4.54454
1-year	-23.3903	-1.33954
1-year	-23.3972	2.569196382970417
1-year	-21.2741	0.6422812323906119
1-year	-27.7398	-3.73722
1-year	-27.1748	0.5195427775535459
1-year	-23.6869	1.1559521391865104
1-year	-25.0385	-2.65157
1-year	-21.0573	0.4611753178365837
1-year	-24.7241	0.1746261553379997
1-year	-26.2369	-3.42891
1-year	-17.6031	1.0733620810448499
1-year	-22.6773	1.6823535791047033
1-year	-21.7974	3.249153729525831
1-year	-26.2742	3.161406156104709
1-year	-23.6331	-4.13301
1-year	-21.6672	-2.81348
1-year	-25.453	1.5451058016259793
1-year	-20.8729	1.5413578527366263
1-year	-23.8019	1.5451430589181436
1-year	-22.8751	11.558194471964164
1-year	-23.8051	1.712671532079501
1-year	-16.4432	3.4066969205417967
1-year	-22.0405	2.862005290479607
1-year	-25.1731	1.954173753917394
1-year	-19.5324	-0.945808
1-year	-25.6625	2.276907661479802
1-year	-21.3734	-2.31848
1-year	-27.879	-0.710456
1-year	-25.9846	-1.45609
1-year	-21.4094	0.24562241815896768
1-year	-19.7846	6.943975700020526
1-year	-21.4859	-5.6018
1-year	-22.3469	2.0587805711235405
1-year	-22.9033	-4.83815
1-year	-26.4356	-1.4158
1-year	-24.1595	3.2668517909020984
1-year	-23.3819	0.1928400572863883
1-year	-18.8286	-3.23323
1-year	-20.9691	-2.14591
1-year	-27.2891	2.0387932468040275
1-year	-21.0277	-2.1911
1-year	-23.1552	0.6493757687459246
1-year	-24.0308	0.13671551971144136
1-year	-20.165	-1.9548
1-year	-18.907	6.431832267975977
1-year	-19.2062	1.9017570669540338
1-year	-24.5177	-6.07543
1-year	-22.9276	0.5593629443082829
1-year	-21.0062	-1.98536
1-year	-19.0734	2.5573000043886718
10-year	-1.67711	-3.9626
10-year	-0.649806	-0.573682
10-year	-3.87217	2.524936394902286
10-year	-4.18672	4.328775970850607
10-year	2.843840378379693	-6.00148
10-year	4.74684009999788	-1.67251
10-year	-0.252035	-2.37473
10-year	3.5123651426220848	-3.26665
10-year	1.2657260876667196	8.827271201405484
10-year	-2.25792	2.0249085548047776
10-year	1.2648846192794487	-6.30442
10-year	5.383127982630892	4.58930973527388
10-year	-0.125391	10.610780985063165
10-year	5.476252795349022	5.1623263027557345
10-year	-9.16911	-7.59685
10-year	2.8766587653132834	-2.42117
10-year	0.3046647388335993	6.334555745933113
10-year	-1.04653	-3.53835
10-year	0.32116271787425804	2.219097140731142
10-year	-6.95649	3.873170267146684
10-year	-0.768852	-4.63465
10-year	1.2498940002911125	-0.297627
10-year	5.172629156595306	-16.2063
10-year	-1.81395	-5.12194
10-year	-2.82973	-1.26284
10-year	-1.75615	-6.23892
10-year	3.2039074119572595	8.162056519658176
10-year	1.1506288838088956	-7.15071
10-year	-1.85416	-2.20022
10-year	1.7964360158967463	0.6537028864304567
10-year	0.33977142271814137	7.206366445330578
10-year	3.3902574668651124	-7.17931
10-year	-2.45719	5.815818760774798
10-year	-1.14682	0.051165305097935244
10-year	-1.37238	-4.90754
10-year	-5.1223	2.3105173713163536
10-year	1.0364209697260163	0.9952984778673502
10-year	0.9136934526296127	-3.00108
10-year	0.017897098248613113	0.3490104249500946
10-year	-0.821055	-1.92657
10-year	-4.9538	0.5675867262562402
10-year	-1.47226	3.310653372605233
10-year	-1.1995	7.93008408072676
10-year	-2.80797	-6.18908
10-year	-0.5645	10.665166873281333
10-year	1.4141779988508845	-9.76044
10-year	6.601650654236856	-0.758925
10-year	0.6110223449114364	2.9415860324228826
10-year	0.9014263675296753	1.4049593386751633
10-year	-0.260561	-3.1135
10-year	-6.7157	-1.04061
10-year	-0.0927986	-2.465
10-year	0.21080573479359252	-2.94682
10-year	8.621347393698501	4.248010485105123
10-year	-0.673263	1.7850774298252368
10-year	1.0554156981676437	-3.46455
10-year	-0.121491	4.497999377166254
10-year	-4.09037	1.5364976043830467
10-year	3.999879850802572	4.064310594194801
10-year	2.6317656144037094	3.148144209618061
20-year	24.768611814650665	-4.97397
20-year	18.817143908218412	-3.36109
20-year	26.90978008827635	4.483761630739571
20-year	17.093521280227016	3.662221592600789
20-year	24.053999828300945	-0.12541
20-year	29.666594690334925	0.7039642998526919
20-year	18.53312286204259	7.665989374730549
20-year	20.017957946390297	-3.54943
20-year	22.348779777806744	3.2825842870202275
20-year	20.237835210593303	-1.21316
20-year	16.572677991268534	-1.30609
20-year	22.239970411821094	6.592661111923141
20-year	18.28193700195863	4.952498093928179
20-year	23.657573507223134	4.881057816003831
20-year	18.782015180181688	7.832872842925974
20-year	27.424770417561387	0.1260230497965543
20-year	19.25861347682317	4.091717827769783
20-year	20.872784693280135	-1.8616
20-year	24.847310260793844	1.9449981149306526
20-year	17.691974892481156	-0.780858
20-year	22.796109771114452	0.5819757899563092
20-year	26.574999639988498	3.5709421526214817
20-year	16.373808679035704	-4.90932
20-year	22.646218504863064	12.55432365411276
20-year	22.90958977986948	-6.0361
20-year	24.736380051220586	-7.28513
20-year	17.670672511926714	6.948665241000407
20-year	17.378401854205034	4.749976163777616
20-year	23.826795479659143	3.744718902312931
20-year	23.03944635631615	3.770073055585679
20-year	22.876724976210568	-0.0734806
20-year	23.212568733239415	-5.38353
20-year	19.619913474475283	0.454827349162358
20-year	22.81288794006351	-4.06297
20-year	23.025753656545383	5.850718400506507
20-year	19.499770036907712	-0.882344
20-year	28.53021078900665	-4.95298
20-year	23.658415223191255	-1.92832
20-year	17.83043775979073	2.477588725653746
20-year	24.297937630218403	-3.38235
20-year	18.588614154204375	-4.93332
20-year	24.754796113098582	1.4621232689514738
20-year	26.055084526525913	1.4697994266523366
20-year	19.127611885769014	-3.04166
20-year	25.371816452355127	-2.82623
20-year	23.444733244277742	1.3922996241458176
20-year	24.877210559980714	-8.68851
20-year	28.638775439288814	-8.44478
20-year	21.141141593989953	-4.31067
20-year	19.361923424748788	-1.28068
20-year	18.88669949631067	1.8654453935880275
20-year	19.144664002620967	8.852137301697311
20-year	21.730144017050634	5.1459577392121165
20-year	23.194031911858254	-0.959631
20-year	22.968417797655068	-0.114097
20-year	24.89514137162608	-6.01518
20-year	22.045506621572674	-0.111079
20-year	27.08736927005061	-1.73195
20-year	21.073701083667153	1.9363113620285368
20-year	31.520592083063665	-4.96339
