# Supplementary material for: Research on the aging characteristics of base liquor in Sichuan Province’s strong Aroma Baijiu at different aging periods using mass spectrometry and 3D fluorescence spectroscopy methods
Source: PLoS One. 2026 Apr 30;21(4):e0344656. doi: 10.1371/journal.pone.0344656 (PMC13132190; doi:10.1371/journal.pone.0344656)
Supplement: S2 Fig — Odor activity value (OAV) contributions of key compounds for different aging periods (1 year, 10 years, 20 years) of Baijiu base liquors. (XLSX) [file pone.0344656.s002.xlsx]

## Sheet: Sheet1
Group	Component1_OAV	Component2_OAV
1-year	-4.25994	-0.439054
1-year	-2.80186	1.0141982658871165
1-year	-3.30192	-0.557016
1-year	-4.55441	0.14753620845436743
1-year	-3.90502	-0.0646379
1-year	-2.34399	-0.529395
1-year	-5.19868	0.0549276472157011
1-year	-3.80024	-0.344488
1-year	-2.61384	0.14374434596563135
1-year	-4.10672	0.3418515767316202
1-year	-3.97522	0.9831576213839629
1-year	-3.5663	0.2844305311764487
1-year	-2.45603	-0.266735
1-year	-3.94723	-0.134972
1-year	-3.81079	0.18398686366873818
1-year	-3.80405	0.1560764976772907
1-year	-1.95585	0.9757535609370525
1-year	-1.96925	0.9372117578541728
1-year	-2.79716	-0.115362
1-year	-3.22967	-0.229185
1-year	-2.98384	-1.43423
1-year	-2.45649	-0.229352
1-year	-4.15508	-0.486835
1-year	-2.67692	-0.112895
1-year	-4.37772	0.33495054541006664
1-year	-3.94643	0.20631539751939273
1-year	-2.86503	0.08201919577147465
1-year	-4.50008	0.21974926665310823
1-year	-3.59805	0.024329336061404985
1-year	-4.10323	0.21821135952608564
1-year	-3.67893	-1.83863
1-year	-5.45901	-0.0615761
1-year	-4.74007	0.033489567368195805
1-year	-3.98991	-0.104757
1-year	-2.85078	-0.0307678
1-year	-3.62154	0.5219860706840381
1-year	-3.49801	-0.258863
1-year	-3.01824	1.4204212595302768
1-year	-4.11568	0.512978158133253
1-year	-3.30146	0.0962156494516767
1-year	-4.06376	-0.0239974
1-year	-4.70937	0.048086628170718904
1-year	-3.77363	-0.449184
1-year	-3.09834	0.042878476445194325
1-year	-3.26299	0.26721011003623263
1-year	-3.50828	0.4477249693439378
1-year	-1.82534	0.4478138674866001
1-year	-3.21096	-0.0649265
1-year	-2.81488	-0.749649
1-year	-1.9333	-0.301462
1-year	-4.40586	1.0673158256874329
1-year	-4.22715	0.6376349880459686
1-year	-2.2794	0.32177175178250444
1-year	-4.05864	-0.356777
1-year	-3.47922	0.10218709298426679
10-year	0.855452775539479	-1.1301
10-year	0.7125651130345366	-0.496743
10-year	1.4039089455848877	-0.220683
10-year	1.1965153096267753	-0.325476
10-year	0.8555141357645895	0.8609417379504108
10-year	-0.618167	-1.27685
10-year	0.6358901342345745	-0.778889
10-year	0.25141759560549365	-1.23722
10-year	-1.06101	-1.11362
10-year	1.133839237181482	0.111650306801984
10-year	0.6457892276628532	-1.4404
10-year	0.036392064504877725	0.6784819009538731
10-year	-0.186474	-0.222134
10-year	-0.958641	0.06190949927337974
10-year	0.1596192588469061	0.2903190641974834
10-year	0.37475129555651543	-0.39075
10-year	-0.664924	0.9292317441780399
10-year	0.9297632392796236	-0.174908
10-year	-0.877762	0.534663229715163
10-year	-1.69848	-0.179201
10-year	0.8317816727141605	0.2617869486824311
10-year	-0.322693	0.2516964031421653
10-year	-0.100824	0.22497294550997798
10-year	-0.670013	-0.876877
10-year	-1.28477	0.392288193492696
10-year	1.0041898997793748	-0.287061
10-year	-0.551095	0.5674392274409262
10-year	1.3287619905183519	-1.93724
10-year	0.645846548968583	-1.3186
10-year	-0.251807	0.3271010059215258
10-year	-0.868722	1.676634826594706
10-year	-0.58597	0.7515528721301129
10-year	-0.970019	-0.614206
10-year	1.6696906876705484	-1.52285
10-year	0.13155298418385997	0.6684175990454565
10-year	0.9201644340373059	-0.0725249
10-year	-1.01388	0.5316337961049468
10-year	0.1448281036776031	0.10376884998971195
10-year	0.9422895510468626	0.02667863260844571
10-year	-0.268009	2.6627629013038585
10-year	0.8248915671373939	-0.00551696
10-year	-0.867654	-0.143321
10-year	-1.09078	-0.109304
10-year	0.30352048966250894	-0.525183
10-year	-0.303341	0.8911196052437814
10-year	0.5136437514174651	-0.318379
10-year	-1.58231	0.5723484350801304
10-year	0.5698117083764146	0.25614272683220074
10-year	2.078643141815452	1.0970872759191836
10-year	-0.0197008	0.3781616372895252
10-year	0.02731370312787326	-1.09205
10-year	0.14363958771094332	-1.19384
10-year	-1.48958	1.2675322314692112
10-year	0.34091731175224793	-0.54784
10-year	-1.28433	-1.18854
20-year	2.8150883616885762	-0.73658
20-year	4.318582594643363	1.391087815664808
20-year	2.5383047395099316	-1.56223
20-year	3.65112409061066	-0.953145
20-year	4.111465148560733	-0.733488
20-year	3.4508667704864	-1.37631
20-year	1.9661463769148533	-1.30276
20-year	2.9007722521837276	-1.66992
20-year	4.963470208149458	-0.507306
20-year	1.3774588133022763	-0.3904
20-year	2.9517925875204423	-0.750792
20-year	2.7031027356607034	-1.81907
20-year	3.308672626787425	1.378669541541595
20-year	3.8733940554685073	-1.46199
20-year	4.647821871219849	0.30583708322515807
20-year	2.956790847191758	-1.18224
20-year	3.9311071969791387	0.7351485534156805
20-year	3.649766130378656	1.0514155906838811
20-year	3.6269125680846206	-0.965375
20-year	2.692468461626175	-2.11609
20-year	2.3024106781016895	0.7653660510535685
20-year	2.2099611986413725	2.0633806013849987
20-year	2.5192065115407893	0.45726399388167743
20-year	3.489517918279604	0.17659886362768987
20-year	3.884854453815497	0.9017366705712081
20-year	3.4911219630712056	0.8415603305967198
20-year	2.7059404134238334	-0.911888
20-year	4.825373098939227	-0.725066
20-year	4.566979061268386	0.672235905061502
20-year	2.8813998985248443	-0.158415
20-year	2.458911734612901	1.4482661554499077
20-year	3.3171934587421728	-0.774776
20-year	4.340568780548917	0.8256709085553294
20-year	3.4994884795287056	0.3769017795061506
20-year	3.7008938344190403	-0.139081
20-year	3.009127889951937	1.2935018490180679
20-year	3.610643805682008	0.7480786861541727
20-year	4.5900900063105246	-1.10546
20-year	2.9842980966700603	0.7042405484618319
20-year	3.3289769592570853	1.512489694643619
20-year	3.4284348288946647	-0.143489
20-year	3.4553528201939336	-0.273521
20-year	1.9293000115358956	-0.736612
20-year	1.510818209713495	-0.0149643
20-year	2.282310436170345	0.754820754658201
20-year	3.3511480658615014	-0.899435
20-year	3.69847054940289	-1.48099
20-year	2.7223928962037385	-0.413325
20-year	4.4395317345805765	-1.5177
20-year	3.0711416231064317	0.5755402854108949
20-year	3.2182843984111624	-0.469359
20-year	3.025432516502604	-1.93094
20-year	3.320624113471999	-0.383468
20-year	3.8340266666392435	-0.211876
20-year	3.7990880941210983	0.49404917469568865
