# Supplementary material for: Research on the aging characteristics of base liquor in Sichuan Province’s strong Aroma Baijiu at different aging periods using mass spectrometry and 3D fluorescence spectroscopy methods
Source: PLoS One. 2026 Apr 30;21(4):e0344656. doi: 10.1371/journal.pone.0344656 (PMC13132190; doi:10.1371/journal.pone.0344656)
Supplement: S3 Fig — The 3D fluorescence spectra of the original base liquors with ages of (a) 1 years, (b) 5 years and (c) 10 years, as well as the blended aged liquors with weighted ages of (d) 5 years, (e) 10 years and (f) 15 years. (XLSX) [file pone.0344656.s003.xlsx]

## Sheet: Sheet1
600	213.643	0		600	213.643	0		600	213.643	0		600	213.643	0		600	213.643	0
600	215.212	0		600	215.212	0		600	215.212	0		600	215.212	0		600	215.212	0
600	216.781	0		600	216.781	0		600	216.781	0		600	216.781	0		600	216.781	0
600	218.351	0		600	218.351	0		600	218.351	0		600	218.351	0		600	218.351	0
600	219.922	0		600	219.922	0		600	219.922	0		600	219.922	0		600	219.922	0
600	221.493	0		600	221.493	0		600	221.493	0		600	221.493	0		600	221.493	0
600	223.065	0		600	223.065	0		600	223.065	0		600	223.065	0		600	223.065	0
600	224.638	0		600	224.638	0		600	224.638	0		600	224.638	0		600	224.638	0
600	226.211	0		600	226.211	0		600	226.211	0		600	226.211	0		600	226.211	0
600	227.785	0		600	227.785	0		600	227.785	0		600	227.785	0		600	227.785	0
600	229.36	0		600	229.36	0		600	229.36	0		600	229.36	0		600	229.36	0
600	230.935	0		600	230.935	0		600	230.935	0		600	230.935	0		600	230.935	0
600	232.511	0		600	232.511	0		600	232.511	0		600	232.511	0		600	232.511	0
600	234.088	0		600	234.088	0		600	234.088	0		600	234.088	0		600	234.088	0
600	235.665	0		600	235.665	0		600	235.665	0		600	235.665	0		600	235.665	0
600	237.243	0		600	237.243	0		600	237.243	0		600	237.243	0		600	237.243	0
600	238.822	0		600	238.822	0		600	238.822	0		600	238.822	0		600	238.822	0
600	240.401	0		600	240.401	0		600	240.401	0		600	240.401	0		600	240.401	0
600	241.981	0		600	241.981	0		600	241.981	0		600	241.981	0		600	241.981	0
600	243.561	0		600	243.561	0		600	243.561	0		600	243.561	0		600	243.561	0
600	245.142	0		600	245.142	0		600	245.142	0		600	245.142	0		600	245.142	0
600	246.724	0		600	246.724	0		600	246.724	0		600	246.724	0		600	246.724	0
600	248.306	0		600	248.306	0		600	248.306	0		600	248.306	0		600	248.306	0
600	249.889	0		600	249.889	0		600	249.889	0		600	249.889	0		600	249.889	0
600	251.473	0		600	251.473	0		600	251.473	0		600	251.473	0		600	251.473	0
600	253.057	0		600	253.057	0		600	253.057	0		600	253.057	0		600	253.057	0
600	254.642	0		600	254.642	0		600	254.642	0		600	254.642	0		600	254.642	0
600	256.228	0		600	256.228	0		600	256.228	0		600	256.228	0		600	256.228	0
600	257.814	0		600	257.814	0		600	257.814	0		600	257.814	0		600	257.814	0
600	259.4	0		600	259.4	0		600	259.4	0		600	259.4	0		600	259.4	0
600	260.988	0		600	260.988	0		600	260.988	0		600	260.988	0		600	260.988	0
600	262.576	0		600	262.576	0		600	262.576	0		600	262.576	0		600	262.576	0
600	264.164	0		600	264.164	0		600	264.164	0		600	264.164	0		600	264.164	0
600	265.754	0		600	265.754	0		600	265.754	0		600	265.754	0		600	265.754	0
600	267.343	0		600	267.343	0		600	267.343	0		600	267.343	0		600	267.343	0
600	268.934	0		600	268.934	0		600	268.934	0		600	268.934	0		600	268.934	0
600	270.525	0		600	270.525	0		600	270.525	0		600	270.525	0		600	270.525	0
600	272.117	0		600	272.117	0		600	272.117	0		600	272.117	0		600	272.117	0
600	273.709	0		600	273.709	0		600	273.709	0		600	273.709	0		600	273.709	0
600	275.302	0		600	275.302	0		600	275.302	0		600	275.302	0		600	275.302	0
600	276.895	0		600	276.895	0		600	276.895	0		600	276.895	0		600	276.895	0
600	278.489	0		600	278.489	0		600	278.489	0		600	278.489	0		600	278.489	0
600	280.084	0		600	280.084	0		600	280.084	0		600	280.084	0		600	280.084	0
600	281.679	0		600	281.679	0		600	281.679	0		600	281.679	0		600	281.679	0
600	283.275	0		600	283.275	0		600	283.275	0		600	283.275	0		600	283.275	0
600	284.871	0		600	284.871	0		600	284.871	0		600	284.871	0		600	284.871	0
600	286.468	0		600	286.468	0		600	286.468	0		600	286.468	0		600	286.468	0
600	288.066	0		600	288.066	0		600	288.066	0		600	288.066	0		600	288.066	0
600	289.664	0		600	289.664	0		600	289.664	0		600	289.664	0		600	289.664	0
600	291.263	0		600	291.263	0		600	291.263	0		600	291.263	0		600	291.263	0
600	292.862	0		600	292.862	0		600	292.862	0		600	292.862	0		600	292.862	0
600	294.462	0		600	294.462	0		600	294.462	0		600	294.462	0		600	294.462	0
600	296.063	0		600	296.063	0		600	296.063	0		600	296.063	0		600	296.063	0
600	297.664	0		600	297.664	0		600	297.664	0		600	297.664	0		600	297.664	0
600	299.266	0		600	299.266	0		600	299.266	0		600	299.266	0		600	299.266	0
600	300.868	0		600	300.868	0		600	300.868	0		600	300.868	0		600	300.868	0
600	302.471	0		600	302.471	0		600	302.471	0		600	302.471	0		600	302.471	0
600	304.074	0		600	304.074	0		600	304.074	0		600	304.074	0		600	304.074	0
600	305.678	0		600	305.678	0		600	305.678	0		600	305.678	0		600	305.678	0
600	307.283	0		600	307.283	0		600	307.283	0		600	307.283	0		600	307.283	0
600	308.888	0		600	308.888	0		600	308.888	0		600	308.888	0		600	308.888	0
600	310.493	0		600	310.493	0		600	310.493	0		600	310.493	0		600	310.493	0
600	312.1	0		600	312.1	0		600	312.1	0		600	312.1	0		600	312.1	0
600	313.706	0		600	313.706	0		600	313.706	0		600	313.706	0		600	313.706	0
600	315.314	0		600	315.314	0		600	315.314	0		600	315.314	0		600	315.314	0
600	316.922	0		600	316.922	0		600	316.922	0		600	316.922	0		600	316.922	0
600	318.53	0		600	318.53	0		600	318.53	0		600	318.53	0		600	318.53	0
600	320.139	0		600	320.139	0		600	320.139	0		600	320.139	0		600	320.139	0
600	321.749	0		600	321.749	0		600	321.749	0		600	321.749	0		600	321.749	0
600	323.359	0		600	323.359	0		600	323.359	0		600	323.359	0		600	323.359	0
600	324.969	0		600	324.969	0		600	324.969	0		600	324.969	0		600	324.969	0
600	326.581	0		600	326.581	0		600	326.581	0		600	326.581	0		600	326.581	0
600	328.192	0		600	328.192	0		600	328.192	0		600	328.192	0		600	328.192	0
600	329.805	0		600	329.805	0		600	329.805	0		600	329.805	0		600	329.805	0
600	331.417	0		600	331.417	0		600	331.417	0		600	331.417	0		600	331.417	0
600	333.031	0		600	333.031	0		600	333.031	0		600	333.031	0		600	333.031	0
600	334.645	0		600	334.645	0		600	334.645	0		600	334.645	0		600	334.645	0
600	336.259	0		600	336.259	0		600	336.259	0		600	336.259	0		600	336.259	0
600	337.874	0		600	337.874	0		600	337.874	0		600	337.874	0		600	337.874	0
600	339.489	0		600	339.489	0		600	339.489	0		600	339.489	0		600	339.489	0
600	341.105	0		600	341.105	0		600	341.105	0		600	341.105	0		600	341.105	0
600	342.722	0		600	342.722	0		600	342.722	0		600	342.722	0		600	342.722	0
600	344.339	0		600	344.339	0		600	344.339	0		600	344.339	0		600	344.339	0
600	345.957	0		600	345.957	0		600	345.957	0		600	345.957	0		600	345.957	0
600	347.575	0		600	347.575	0		600	347.575	0		600	347.575	0		600	347.575	0
600	349.193	0		600	349.193	0		600	349.193	0		600	349.193	0		600	349.193	0
600	350.812	0		600	350.812	0		600	350.812	0		600	350.812	0		600	350.812	0
600	352.432	0		600	352.432	0		600	352.432	0		600	352.432	0		600	352.432	0
600	354.052	0		600	354.052	0		600	354.052	0		600	354.052	0		600	354.052	0
600	355.673	0		600	355.673	0		600	355.673	0		600	355.673	0		600	355.673	0
600	357.294	0		600	357.294	0		600	357.294	0		600	357.294	0		600	357.294	0
600	358.915	0		600	358.915	0		600	358.915	0		600	358.915	0		600	358.915	0
600	360.538	0		600	360.538	0		600	360.538	0		600	360.538	0		600	360.538	0
600	362.16	0		600	362.16	0		600	362.16	0		600	362.16	0		600	362.16	0
600	363.783	0		600	363.783	0		600	363.783	0		600	363.783	0		600	363.783	0
600	365.407	0		600	365.407	0		600	365.407	0		600	365.407	0		600	365.407	0
600	367.031	0		600	367.031	0		600	367.031	0		600	367.031	0		600	367.031	0
600	368.656	0		600	368.656	0		600	368.656	0		600	368.656	0		600	368.656	0
600	370.281	0		600	370.281	0		600	370.281	0		600	370.281	0		600	370.281	0
600	371.907	0		600	371.907	0		600	371.907	0		600	371.907	0		600	371.907	0
600	373.533	0		600	373.533	0		600	373.533	0		600	373.533	0		600	373.533	0
600	375.159	0		600	375.159	0		600	375.159	0		600	375.159	0		600	375.159	0
600	376.786	0		600	376.786	0		600	376.786	0		600	376.786	0		600	376.786	0
600	378.414	0		600	378.414	0		600	378.414	0		600	378.414	0		600	378.414	0
600	380.042	0		600	380.042	0		600	380.042	0		600	380.042	0		600	380.042	0
600	381.67	0		600	381.67	0		600	381.67	0		600	381.67	0		600	381.67	0
600	383.299	0		600	383.299	0		600	383.299	0		600	383.299	0		600	383.299	0
600	384.929	0		600	384.929	0		600	384.929	0		600	384.929	0		600	384.929	0
600	386.559	0		600	386.559	0		600	386.559	0		600	386.559	0		600	386.559	0
600	388.189	0		600	388.189	0		600	388.189	0		600	388.189	0		600	388.189	0
600	389.82	0		600	389.82	0		600	389.82	0		600	389.82	0		600	389.82	0
600	391.451	0		600	391.451	0		600	391.451	0		600	391.451	0		600	391.451	0
600	393.083	0		600	393.083	0		600	393.083	0		600	393.083	0		600	393.083	0
600	394.715	0		600	394.715	0		600	394.715	0		600	394.715	0		600	394.715	0
600	396.348	0		600	396.348	0		600	396.348	0		600	396.348	0		600	396.348	0
600	397.981	0		600	397.981	0		600	397.981	0		600	397.981	0		600	397.981	0
600	399.614	0		600	399.614	0		600	399.614	0		600	399.614	0		600	399.614	0
600	401.248	0		600	401.248	0		600	401.248	0		600	401.248	0		600	401.248	0
600	402.883	0		600	402.883	0		600	402.883	0		600	402.883	0		600	402.883	0
600	404.518	0		600	404.518	0		600	404.518	0		600	404.518	0		600	404.518	0
600	406.153	0		600	406.153	0		600	406.153	0		600	406.153	0		600	406.153	0
600	407.789	0		600	407.789	0		600	407.789	0		600	407.789	0		600	407.789	0
600	409.425	0		600	409.425	0		600	409.425	0		600	409.425	0		600	409.425	0
600	411.062	0		600	411.062	0		600	411.062	0		600	411.062	0		600	411.062	0
600	412.699	0		600	412.699	0		600	412.699	0		600	412.699	0		600	412.699	0
600	414.336	0		600	414.336	0		600	414.336	0		600	414.336	0		600	414.336	0
600	415.974	0		600	415.974	0		600	415.974	0		600	415.974	0		600	415.974	0
600	417.613	0		600	417.613	0		600	417.613	0		600	417.613	0		600	417.613	0
600	419.251	0		600	419.251	0		600	419.251	0		600	419.251	0		600	419.251	0
600	420.891	0		600	420.891	0		600	420.891	0		600	420.891	0		600	420.891	0
600	422.53	0		600	422.53	0		600	422.53	0		600	422.53	0		600	422.53	0
600	424.17	0		600	424.17	0		600	424.17	0		600	424.17	0		600	424.17	0
600	425.811	0		600	425.811	0		600	425.811	0		600	425.811	0		600	425.811	0
600	427.452	0		600	427.452	0		600	427.452	0		600	427.452	0		600	427.452	0
600	429.093	0		600	429.093	0		600	429.093	0		600	429.093	0		600	429.093	0
600	430.735	0		600	430.735	0		600	430.735	0		600	430.735	0		600	430.735	0
600	432.377	0		600	432.377	0		600	432.377	0		600	432.377	0		600	432.377	0
600	434.019	0		600	434.019	0		600	434.019	0		600	434.019	0		600	434.019	0
600	435.662	0		600	435.662	0		600	435.662	0		600	435.662	0		600	435.662	0
600	437.306	0		600	437.306	0		600	437.306	0		600	437.306	0		600	437.306	0
600	438.949	0		600	438.949	0		600	438.949	0		600	438.949	0		600	438.949	0
600	440.594	0		600	440.594	0		600	440.594	0		600	440.594	0		600	440.594	0
600	442.238	0		600	442.238	0		600	442.238	0		600	442.238	0		600	442.238	0
600	443.883	0		600	443.883	0		600	443.883	0		600	443.883	0		600	443.883	0
600	445.528	0		600	445.528	0		600	445.528	0		600	445.528	0		600	445.528	0
600	447.174	0		600	447.174	0		600	447.174	0		600	447.174	0		600	447.174	0
600	448.82	0		600	448.82	0		600	448.82	0		600	448.82	0		600	448.82	0
600	450.467	0		600	450.467	0		600	450.467	0		600	450.467	0		600	450.467	0
600	452.113	0		600	452.113	0		600	452.113	0		600	452.113	0		600	452.113	0
600	453.761	0		600	453.761	0		600	453.761	0		600	453.761	0		600	453.761	0
600	455.408	0		600	455.408	0		600	455.408	0		600	455.408	0		600	455.408	0
600	457.056	0		600	457.056	0		600	457.056	0		600	457.056	0		600	457.056	0
600	458.704	0		600	458.704	0		600	458.704	0		600	458.704	0		600	458.704	0
600	460.353	0		600	460.353	0		600	460.353	0		600	460.353	0		600	460.353	0
600	462.002	0		600	462.002	0		600	462.002	0		600	462.002	0		600	462.002	0
600	463.652	0		600	463.652	0		600	463.652	0		600	463.652	0		600	463.652	0
600	465.301	0		600	465.301	0		600	465.301	0		600	465.301	0		600	465.301	0
600	466.951	0		600	466.951	0		600	466.951	0		600	466.951	0		600	466.951	0
600	468.602	0		600	468.602	0		600	468.602	0		600	468.602	0		600	468.602	0
600	470.253	0		600	470.253	0		600	470.253	0		600	470.253	0		600	470.253	0
600	471.904	0		600	471.904	0		600	471.904	0		600	471.904	0		600	471.904	0
600	473.556	0		600	473.556	0		600	473.556	0		600	473.556	0		600	473.556	0
600	475.207	0		600	475.207	0		600	475.207	0		600	475.207	0		600	475.207	0
600	476.86	0		600	476.86	0		600	476.86	0		600	476.86	0		600	476.86	0
600	478.512	0		600	478.512	0		600	478.512	0		600	478.512	0		600	478.512	0
600	480.165	0		600	480.165	0		600	480.165	0		600	480.165	0		600	480.165	0
600	481.818	0		600	481.818	0		600	481.818	0		600	481.818	0		600	481.818	0
600	483.472	0		600	483.472	0		600	483.472	0		600	483.472	0		600	483.472	0
600	485.126	0		600	485.126	0		600	485.126	0		600	485.126	0		600	485.126	0
600	486.78	0		600	486.78	0		600	486.78	0		600	486.78	0		600	486.78	0
600	488.435	0		600	488.435	0		600	488.435	0		600	488.435	0		600	488.435	0
600	490.09	0		600	490.09	0		600	490.09	0		600	490.09	0		600	490.09	0
600	491.745	0		600	491.745	0		600	491.745	0		600	491.745	0		600	491.745	0
600	493.4	0		600	493.4	0		600	493.4	0		600	493.4	0		600	493.4	0
600	495.056	0		600	495.056	0		600	495.056	0		600	495.056	0		600	495.056	0
600	496.712	0		600	496.712	0		600	496.712	0		600	496.712	0		600	496.712	0
600	498.369	0		600	498.369	0		600	498.369	0		600	498.369	0		600	498.369	0
600	500.026	0		600	500.026	0		600	500.026	0		600	500.026	0		600	500.026	0
600	501.683	0		600	501.683	0		600	501.683	0		600	501.683	0		600	501.683	0
600	503.34	0		600	503.34	0		600	503.34	0		600	503.34	0		600	503.34	0
600	504.998	0		600	504.998	0		600	504.998	0		600	504.998	0		600	504.998	0
600	506.656	0		600	506.656	0		600	506.656	0		600	506.656	0		600	506.656	0
600	508.314	0		600	508.314	0		600	508.314	0		600	508.314	0		600	508.314	0
600	509.973	0		600	509.973	0		600	509.973	0		600	509.973	0		600	509.973	0
600	511.632	0		600	511.632	0		600	511.632	0		600	511.632	0		600	511.632	0
600	513.291	0		600	513.291	0		600	513.291	0		600	513.291	0		600	513.291	0
600	514.95	0		600	514.95	0		600	514.95	0		600	514.95	0		600	514.95	0
600	516.61	0		600	516.61	0		600	516.61	0		600	516.61	0		600	516.61	0
600	518.27	0		600	518.27	0		600	518.27	0		600	518.27	0		600	518.27	0
600	519.93	0		600	519.93	0		600	519.93	0		600	519.93	0		600	519.93	0
600	521.591	0		600	521.591	0		600	521.591	0		600	521.591	0		600	521.591	0
600	523.252	0		600	523.252	0		600	523.252	0		600	523.252	0		600	523.252	0
600	524.913	0		600	524.913	0		600	524.913	0		600	524.913	0		600	524.913	0
600	526.574	0		600	526.574	0		600	526.574	0		600	526.574	0		600	526.574	0
600	528.236	0		600	528.236	0		600	528.236	0		600	528.236	0		600	528.236	0
600	529.898	0		600	529.898	0		600	529.898	0		600	529.898	0		600	529.898	0
600	531.56	0		600	531.56	0		600	531.56	0		600	531.56	0		600	531.56	0
600	533.223	0		600	533.223	0		600	533.223	0		600	533.223	0		600	533.223	0
600	534.885	0		600	534.885	0		600	534.885	0		600	534.885	0		600	534.885	0
600	536.548	0		600	536.548	0		600	536.548	0		600	536.548	0		600	536.548	0
600	538.212	0		600	538.212	0		600	538.212	0		600	538.212	0		600	538.212	0
600	539.875	0		600	539.875	0		600	539.875	0		600	539.875	0		600	539.875	0
600	541.539	0		600	541.539	0		600	541.539	0		600	541.539	0		600	541.539	0
600	543.203	0		600	543.203	0		600	543.203	0		600	543.203	0		600	543.203	0
600	544.867	0		600	544.867	0		600	544.867	0		600	544.867	0		600	544.867	0
600	546.531	0		600	546.531	0		600	546.531	0		600	546.531	0		600	546.531	0
600	548.196	0		600	548.196	0		600	548.196	0		600	548.196	0		600	548.196	0
600	549.861	0		600	549.861	0		600	549.861	0		600	549.861	0		600	549.861	0
600	551.526	0		600	551.526	0		600	551.526	0		600	551.526	0		600	551.526	0
600	553.192	0		600	553.192	0		600	553.192	0		600	553.192	0		600	553.192	0
600	554.857	0		600	554.857	0		600	554.857	0		600	554.857	0		600	554.857	0
600	556.523	0		600	556.523	0		600	556.523	0		600	556.523	0		600	556.523	0
600	558.189	0		600	558.189	0		600	558.189	0		600	558.189	0		600	558.189	0
600	559.855	0		600	559.855	0		600	559.855	0		600	559.855	0		600	559.855	0
600	561.522	0		600	561.522	0		600	561.522	0		600	561.522	0		600	561.522	0
600	563.188	0		600	563.188	0		600	563.188	0		600	563.188	0		600	563.188	0
600	564.855	0		600	564.855	0		600	564.855	0		600	564.855	0		600	564.855	0
600	566.522	0		600	566.522	0		600	566.522	0		600	566.522	0		600	566.522	0
600	568.19	0		600	568.19	0		600	568.19	0		600	568.19	0		600	568.19	0
600	569.857	0		600	569.857	0		600	569.857	0		600	569.857	0		600	569.857	0
600	571.525	0		600	571.525	0		600	571.525	0		600	571.525	0		600	571.525	0
600	573.193	0		600	573.193	0		600	573.193	0		600	573.193	0		600	573.193	0
600	574.861	0		600	574.861	0		600	574.861	0		600	574.861	0		600	574.861	0
600	576.529	0		600	576.529	0		600	576.529	0		600	576.529	0		600	576.529	0
600	578.198	0		600	578.198	0		600	578.198	0		600	578.198	0		600	578.198	0
600	579.867	0		600	579.867	0		600	579.867	0		600	579.867	0		600	579.867	0
600	581.535	0		600	581.535	0		600	581.535	0		600	581.535	0		600	581.535	0
600	583.204	0		600	583.204	0		600	583.204	0		600	583.204	0		600	583.204	0
600	584.874	0		600	584.874	0		600	584.874	0		600	584.874	0		600	584.874	0
600	586.543	0		600	586.543	0		600	586.543	0		600	586.543	0		600	586.543	0
600	588.213	0		600	588.213	0		600	588.213	0		600	588.213	0		600	588.213	0
600	589.882	0		600	589.882	0		600	589.882	0		600	589.882	0		600	589.882	0
600	591.552	0		600	591.552	0		600	591.552	0		600	591.552	0		600	591.552	0
600	593.222	0		600	593.222	0		600	593.222	0		600	593.222	0		600	593.222	0
600	594.893	0		600	594.893	0		600	594.893	0		600	594.893	0		600	594.893	0
600	596.563	0		600	596.563	0		600	596.563	0		600	596.563	0		600	596.563	0
600	598.234	0		600	598.234	0		600	598.234	0		600	598.234	0		600	598.234	0
600	599.904	0		600	599.904	0		600	599.904	0		600	599.904	0		600	599.904	0
600	601.575	0		600	601.575	0		600	601.575	0		600	601.575	0		600	601.575	0
600	603.246	0		600	603.246	0		600	603.246	0		600	603.246	0		600	603.246	0
600	604.917	0		600	604.917	0		600	604.917	0		600	604.917	0		600	604.917	0
600	606.589	0		600	606.589	0		600	606.589	0		600	606.589	0		600	606.589	0
600	608.26	0		600	608.26	0		600	608.26	0		600	608.26	0		600	608.26	0
600	609.932	0		600	609.932	0		600	609.932	0		600	609.932	0		600	609.932	0
600	611.603	-0.01126		600	611.603	-16.0859		600	611.603	-2.49299		600	611.603	7.37739		600	611.603	-21.0782
600	613.275	3.72405		600	613.275	4.96737		600	613.275	18.5921		600	613.275	16.0947		600	613.275	-6.19708
600	614.947	13.6964		600	614.947	-11.2557		600	614.947	-7.50725		600	614.947	-61.0056		600	614.947	-23.7525
600	616.619	26.3457		600	616.619	20.0523		600	616.619	10.0408		600	616.619	20.0439		600	616.619	18.8535
600	618.291	24.295		600	618.291	-2.52837		600	618.291	19.1768		600	618.291	-20.3933		600	618.291	29.4568
600	619.964	-15.5829		600	619.964	-14.2912		600	619.964	9.05048		600	619.964	5.14296		600	619.964	16.8659
595	213.643	0		595	213.643	0		595	213.643	0		595	213.643	0		595	213.643	0
595	215.212	0		595	215.212	0		595	215.212	0		595	215.212	0		595	215.212	0
595	216.781	0		595	216.781	0		595	216.781	0		595	216.781	0		595	216.781	0
595	218.351	0		595	218.351	0		595	218.351	0		595	218.351	0		595	218.351	0
595	219.922	0		595	219.922	0		595	219.922	0		595	219.922	0		595	219.922	0
595	221.493	0		595	221.493	0		595	221.493	0		595	221.493	0		595	221.493	0
595	223.065	0		595	223.065	0		595	223.065	0		595	223.065	0		595	223.065	0
595	224.638	0		595	224.638	0		595	224.638	0		595	224.638	0		595	224.638	0
595	226.211	0		595	226.211	0		595	226.211	0		595	226.211	0		595	226.211	0
595	227.785	0		595	227.785	0		595	227.785	0		595	227.785	0		595	227.785	0
595	229.36	0		595	229.36	0		595	229.36	0		595	229.36	0		595	229.36	0
595	230.935	0		595	230.935	0		595	230.935	0		595	230.935	0		595	230.935	0
595	232.511	0		595	232.511	0		595	232.511	0		595	232.511	0		595	232.511	0
595	234.088	0		595	234.088	0		595	234.088	0		595	234.088	0		595	234.088	0
595	235.665	0		595	235.665	0		595	235.665	0		595	235.665	0		595	235.665	0
595	237.243	0		595	237.243	0		595	237.243	0		595	237.243	0		595	237.243	0
595	238.822	0		595	238.822	0		595	238.822	0		595	238.822	0		595	238.822	0
595	240.401	0		595	240.401	0		595	240.401	0		595	240.401	0		595	240.401	0
595	241.981	0		595	241.981	0		595	241.981	0		595	241.981	0		595	241.981	0
595	243.561	0		595	243.561	0		595	243.561	0		595	243.561	0		595	243.561	0
595	245.142	0		595	245.142	0		595	245.142	0		595	245.142	0		595	245.142	0
595	246.724	0		595	246.724	0		595	246.724	0		595	246.724	0		595	246.724	0
595	248.306	0		595	248.306	0		595	248.306	0		595	248.306	0		595	248.306	0
595	249.889	0		595	249.889	0		595	249.889	0		595	249.889	0		595	249.889	0
595	251.473	0		595	251.473	0		595	251.473	0		595	251.473	0		595	251.473	0
595	253.057	0		595	253.057	0		595	253.057	0		595	253.057	0		595	253.057	0
595	254.642	0		595	254.642	0		595	254.642	0		595	254.642	0		595	254.642	0
595	256.228	0		595	256.228	0		595	256.228	0		595	256.228	0		595	256.228	0
595	257.814	0		595	257.814	0		595	257.814	0		595	257.814	0		595	257.814	0
595	259.4	0		595	259.4	0		595	259.4	0		595	259.4	0		595	259.4	0
595	260.988	0		595	260.988	0		595	260.988	0		595	260.988	0		595	260.988	0
595	262.576	0		595	262.576	0		595	262.576	0		595	262.576	0		595	262.576	0
595	264.164	0		595	264.164	0		595	264.164	0		595	264.164	0		595	264.164	0
595	265.754	0		595	265.754	0		595	265.754	0		595	265.754	0		595	265.754	0
595	267.343	0		595	267.343	0		595	267.343	0		595	267.343	0		595	267.343	0
595	268.934	0		595	268.934	0		595	268.934	0		595	268.934	0		595	268.934	0
595	270.525	0		595	270.525	0		595	270.525	0		595	270.525	0		595	270.525	0
595	272.117	0		595	272.117	0		595	272.117	0		595	272.117	0		595	272.117	0
595	273.709	0		595	273.709	0		595	273.709	0		595	273.709	0		595	273.709	0
595	275.302	0		595	275.302	0		595	275.302	0		595	275.302	0		595	275.302	0
595	276.895	0		595	276.895	0		595	276.895	0		595	276.895	0		595	276.895	0
595	278.489	0		595	278.489	0		595	278.489	0		595	278.489	0		595	278.489	0
595	280.084	0		595	280.084	0		595	280.084	0		595	280.084	0		595	280.084	0
595	281.679	0		595	281.679	0		595	281.679	0		595	281.679	0		595	281.679	0
595	283.275	0		595	283.275	0		595	283.275	0		595	283.275	0		595	283.275	0
595	284.871	0		595	284.871	0		595	284.871	0		595	284.871	0		595	284.871	0
595	286.468	0		595	286.468	0		595	286.468	0		595	286.468	0		595	286.468	0
595	288.066	0		595	288.066	0		595	288.066	0		595	288.066	0		595	288.066	0
595	289.664	0		595	289.664	0		595	289.664	0		595	289.664	0		595	289.664	0
595	291.263	0		595	291.263	0		595	291.263	0		595	291.263	0		595	291.263	0
595	292.862	0		595	292.862	0		595	292.862	0		595	292.862	0		595	292.862	0
595	294.462	0		595	294.462	0		595	294.462	0		595	294.462	0		595	294.462	0
595	296.063	0		595	296.063	0		595	296.063	0		595	296.063	0		595	296.063	0
595	297.664	0		595	297.664	0		595	297.664	0		595	297.664	0		595	297.664	0
595	299.266	0		595	299.266	0		595	299.266	0		595	299.266	0		595	299.266	0
595	300.868	0		595	300.868	0		595	300.868	0		595	300.868	0		595	300.868	0
595	302.471	0		595	302.471	0		595	302.471	0		595	302.471	0		595	302.471	0
595	304.074	0		595	304.074	0		595	304.074	0		595	304.074	0		595	304.074	0
595	305.678	0		595	305.678	0		595	305.678	0		595	305.678	0		595	305.678	0
595	307.283	0		595	307.283	0		595	307.283	0		595	307.283	0		595	307.283	0
595	308.888	0		595	308.888	0		595	308.888	0		595	308.888	0		595	308.888	0
595	310.493	0		595	310.493	0		595	310.493	0		595	310.493	0		595	310.493	0
595	312.1	0		595	312.1	0		595	312.1	0		595	312.1	0		595	312.1	0
595	313.706	0		595	313.706	0		595	313.706	0		595	313.706	0		595	313.706	0
595	315.314	0		595	315.314	0		595	315.314	0		595	315.314	0		595	315.314	0
595	316.922	0		595	316.922	0		595	316.922	0		595	316.922	0		595	316.922	0
595	318.53	0		595	318.53	0		595	318.53	0		595	318.53	0		595	318.53	0
595	320.139	0		595	320.139	0		595	320.139	0		595	320.139	0		595	320.139	0
595	321.749	0		595	321.749	0		595	321.749	0		595	321.749	0		595	321.749	0
595	323.359	0		595	323.359	0		595	323.359	0		595	323.359	0		595	323.359	0
595	324.969	0		595	324.969	0		595	324.969	0		595	324.969	0		595	324.969	0
595	326.581	0		595	326.581	0		595	326.581	0		595	326.581	0		595	326.581	0
595	328.192	0		595	328.192	0		595	328.192	0		595	328.192	0		595	328.192	0
595	329.805	0		595	329.805	0		595	329.805	0		595	329.805	0		595	329.805	0
595	331.417	0		595	331.417	0		595	331.417	0		595	331.417	0		595	331.417	0
595	333.031	0		595	333.031	0		595	333.031	0		595	333.031	0		595	333.031	0
595	334.645	0		595	334.645	0		595	334.645	0		595	334.645	0		595	334.645	0
595	336.259	0		595	336.259	0		595	336.259	0		595	336.259	0		595	336.259	0
595	337.874	0		595	337.874	0		595	337.874	0		595	337.874	0		595	337.874	0
595	339.489	0		595	339.489	0		595	339.489	0		595	339.489	0		595	339.489	0
595	341.105	0		595	341.105	0		595	341.105	0		595	341.105	0		595	341.105	0
595	342.722	0		595	342.722	0		595	342.722	0		595	342.722	0		595	342.722	0
595	344.339	0		595	344.339	0		595	344.339	0		595	344.339	0		595	344.339	0
595	345.957	0		595	345.957	0		595	345.957	0		595	345.957	0		595	345.957	0
595	347.575	0		595	347.575	0		595	347.575	0		595	347.575	0		595	347.575	0
595	349.193	0		595	349.193	0		595	349.193	0		595	349.193	0		595	349.193	0
595	350.812	0		595	350.812	0		595	350.812	0		595	350.812	0		595	350.812	0
595	352.432	0		595	352.432	0		595	352.432	0		595	352.432	0		595	352.432	0
595	354.052	0		595	354.052	0		595	354.052	0		595	354.052	0		595	354.052	0
595	355.673	0		595	355.673	0		595	355.673	0		595	355.673	0		595	355.673	0
595	357.294	0		595	357.294	0		595	357.294	0		595	357.294	0		595	357.294	0
595	358.915	0		595	358.915	0		595	358.915	0		595	358.915	0		595	358.915	0
595	360.538	0		595	360.538	0		595	360.538	0		595	360.538	0		595	360.538	0
595	362.16	0		595	362.16	0		595	362.16	0		595	362.16	0		595	362.16	0
595	363.783	0		595	363.783	0		595	363.783	0		595	363.783	0		595	363.783	0
595	365.407	0		595	365.407	0		595	365.407	0		595	365.407	0		595	365.407	0
595	367.031	0		595	367.031	0		595	367.031	0		595	367.031	0		595	367.031	0
595	368.656	0		595	368.656	0		595	368.656	0		595	368.656	0		595	368.656	0
595	370.281	0		595	370.281	0		595	370.281	0		595	370.281	0		595	370.281	0
595	371.907	0		595	371.907	0		595	371.907	0		595	371.907	0		595	371.907	0
595	373.533	0		595	373.533	0		595	373.533	0		595	373.533	0		595	373.533	0
595	375.159	0		595	375.159	0		595	375.159	0		595	375.159	0		595	375.159	0
595	376.786	0		595	376.786	0		595	376.786	0		595	376.786	0		595	376.786	0
595	378.414	0		595	378.414	0		595	378.414	0		595	378.414	0		595	378.414	0
595	380.042	0		595	380.042	0		595	380.042	0		595	380.042	0		595	380.042	0
595	381.67	0		595	381.67	0		595	381.67	0		595	381.67	0		595	381.67	0
595	383.299	0		595	383.299	0		595	383.299	0		595	383.299	0		595	383.299	0
595	384.929	0		595	384.929	0		595	384.929	0		595	384.929	0		595	384.929	0
595	386.559	0		595	386.559	0		595	386.559	0		595	386.559	0		595	386.559	0
595	388.189	0		595	388.189	0		595	388.189	0		595	388.189	0		595	388.189	0
595	389.82	0		595	389.82	0		595	389.82	0		595	389.82	0		595	389.82	0
595	391.451	0		595	391.451	0		595	391.451	0		595	391.451	0		595	391.451	0
595	393.083	0		595	393.083	0		595	393.083	0		595	393.083	0		595	393.083	0
595	394.715	0		595	394.715	0		595	394.715	0		595	394.715	0		595	394.715	0
595	396.348	0		595	396.348	0		595	396.348	0		595	396.348	0		595	396.348	0
595	397.981	0		595	397.981	0		595	397.981	0		595	397.981	0		595	397.981	0
595	399.614	0		595	399.614	0		595	399.614	0		595	399.614	0		595	399.614	0
595	401.248	0		595	401.248	0		595	401.248	0		595	401.248	0		595	401.248	0
595	402.883	0		595	402.883	0		595	402.883	0		595	402.883	0		595	402.883	0
595	404.518	0		595	404.518	0		595	404.518	0		595	404.518	0		595	404.518	0
595	406.153	0		595	406.153	0		595	406.153	0		595	406.153	0		595	406.153	0
595	407.789	0		595	407.789	0		595	407.789	0		595	407.789	0		595	407.789	0
595	409.425	0		595	409.425	0		595	409.425	0		595	409.425	0		595	409.425	0
595	411.062	0		595	411.062	0		595	411.062	0		595	411.062	0		595	411.062	0
595	412.699	0		595	412.699	0		595	412.699	0		595	412.699	0		595	412.699	0
595	414.336	0		595	414.336	0		595	414.336	0		595	414.336	0		595	414.336	0
595	415.974	0		595	415.974	0		595	415.974	0		595	415.974	0		595	415.974	0
595	417.613	0		595	417.613	0		595	417.613	0		595	417.613	0		595	417.613	0
595	419.251	0		595	419.251	0		595	419.251	0		595	419.251	0		595	419.251	0
595	420.891	0		595	420.891	0		595	420.891	0		595	420.891	0		595	420.891	0
595	422.53	0		595	422.53	0		595	422.53	0		595	422.53	0		595	422.53	0
595	424.17	0		595	424.17	0		595	424.17	0		595	424.17	0		595	424.17	0
595	425.811	0		595	425.811	0		595	425.811	0		595	425.811	0		595	425.811	0
595	427.452	0		595	427.452	0		595	427.452	0		595	427.452	0		595	427.452	0
595	429.093	0		595	429.093	0		595	429.093	0		595	429.093	0		595	429.093	0
595	430.735	0		595	430.735	0		595	430.735	0		595	430.735	0		595	430.735	0
595	432.377	0		595	432.377	0		595	432.377	0		595	432.377	0		595	432.377	0
595	434.019	0		595	434.019	0		595	434.019	0		595	434.019	0		595	434.019	0
595	435.662	0		595	435.662	0		595	435.662	0		595	435.662	0		595	435.662	0
595	437.306	0		595	437.306	0		595	437.306	0		595	437.306	0		595	437.306	0
595	438.949	0		595	438.949	0		595	438.949	0		595	438.949	0		595	438.949	0
595	440.594	0		595	440.594	0		595	440.594	0		595	440.594	0		595	440.594	0
595	442.238	0		595	442.238	0		595	442.238	0		595	442.238	0		595	442.238	0
595	443.883	0		595	443.883	0		595	443.883	0		595	443.883	0		595	443.883	0
595	445.528	0		595	445.528	0		595	445.528	0		595	445.528	0		595	445.528	0
595	447.174	0		595	447.174	0		595	447.174	0		595	447.174	0		595	447.174	0
595	448.82	0		595	448.82	0		595	448.82	0		595	448.82	0		595	448.82	0
595	450.467	0		595	450.467	0		595	450.467	0		595	450.467	0		595	450.467	0
595	452.113	0		595	452.113	0		595	452.113	0		595	452.113	0		595	452.113	0
595	453.761	0		595	453.761	0		595	453.761	0		595	453.761	0		595	453.761	0
595	455.408	0		595	455.408	0		595	455.408	0		595	455.408	0		595	455.408	0
595	457.056	0		595	457.056	0		595	457.056	0		595	457.056	0		595	457.056	0
595	458.704	0		595	458.704	0		595	458.704	0		595	458.704	0		595	458.704	0
595	460.353	0		595	460.353	0		595	460.353	0		595	460.353	0		595	460.353	0
595	462.002	0		595	462.002	0		595	462.002	0		595	462.002	0		595	462.002	0
595	463.652	0		595	463.652	0		595	463.652	0		595	463.652	0		595	463.652	0
595	465.301	0		595	465.301	0		595	465.301	0		595	465.301	0		595	465.301	0
595	466.951	0		595	466.951	0		595	466.951	0		595	466.951	0		595	466.951	0
595	468.602	0		595	468.602	0		595	468.602	0		595	468.602	0		595	468.602	0
595	470.253	0		595	470.253	0		595	470.253	0		595	470.253	0		595	470.253	0
595	471.904	0		595	471.904	0		595	471.904	0		595	471.904	0		595	471.904	0
595	473.556	0		595	473.556	0		595	473.556	0		595	473.556	0		595	473.556	0
595	475.207	0		595	475.207	0		595	475.207	0		595	475.207	0		595	475.207	0
595	476.86	0		595	476.86	0		595	476.86	0		595	476.86	0		595	476.86	0
595	478.512	0		595	478.512	0		595	478.512	0		595	478.512	0		595	478.512	0
595	480.165	0		595	480.165	0		595	480.165	0		595	480.165	0		595	480.165	0
595	481.818	0		595	481.818	0		595	481.818	0		595	481.818	0		595	481.818	0
595	483.472	0		595	483.472	0		595	483.472	0		595	483.472	0		595	483.472	0
595	485.126	0		595	485.126	0		595	485.126	0		595	485.126	0		595	485.126	0
595	486.78	0		595	486.78	0		595	486.78	0		595	486.78	0		595	486.78	0
595	488.435	0		595	488.435	0		595	488.435	0		595	488.435	0		595	488.435	0
595	490.09	0		595	490.09	0		595	490.09	0		595	490.09	0		595	490.09	0
595	491.745	0		595	491.745	0		595	491.745	0		595	491.745	0		595	491.745	0
595	493.4	0		595	493.4	0		595	493.4	0		595	493.4	0		595	493.4	0
595	495.056	0		595	495.056	0		595	495.056	0		595	495.056	0		595	495.056	0
595	496.712	0		595	496.712	0		595	496.712	0		595	496.712	0		595	496.712	0
595	498.369	0		595	498.369	0		595	498.369	0		595	498.369	0		595	498.369	0
595	500.026	0		595	500.026	0		595	500.026	0		595	500.026	0		595	500.026	0
595	501.683	0		595	501.683	0		595	501.683	0		595	501.683	0		595	501.683	0
595	503.34	0		595	503.34	0		595	503.34	0		595	503.34	0		595	503.34	0
595	504.998	0		595	504.998	0		595	504.998	0		595	504.998	0		595	504.998	0
595	506.656	0		595	506.656	0		595	506.656	0		595	506.656	0		595	506.656	0
595	508.314	0		595	508.314	0		595	508.314	0		595	508.314	0		595	508.314	0
595	509.973	0		595	509.973	0		595	509.973	0		595	509.973	0		595	509.973	0
595	511.632	0		595	511.632	0		595	511.632	0		595	511.632	0		595	511.632	0
595	513.291	0		595	513.291	0		595	513.291	0		595	513.291	0		595	513.291	0
595	514.95	0		595	514.95	0		595	514.95	0		595	514.95	0		595	514.95	0
595	516.61	0		595	516.61	0		595	516.61	0		595	516.61	0		595	516.61	0
595	518.27	0		595	518.27	0		595	518.27	0		595	518.27	0		595	518.27	0
595	519.93	0		595	519.93	0		595	519.93	0		595	519.93	0		595	519.93	0
595	521.591	0		595	521.591	0		595	521.591	0		595	521.591	0		595	521.591	0
595	523.252	0		595	523.252	0		595	523.252	0		595	523.252	0		595	523.252	0
595	524.913	0		595	524.913	0		595	524.913	0		595	524.913	0		595	524.913	0
595	526.574	0		595	526.574	0		595	526.574	0		595	526.574	0		595	526.574	0
595	528.236	0		595	528.236	0		595	528.236	0		595	528.236	0		595	528.236	0
595	529.898	0		595	529.898	0		595	529.898	0		595	529.898	0		595	529.898	0
595	531.56	0		595	531.56	0		595	531.56	0		595	531.56	0		595	531.56	0
595	533.223	0		595	533.223	0		595	533.223	0		595	533.223	0		595	533.223	0
595	534.885	0		595	534.885	0		595	534.885	0		595	534.885	0		595	534.885	0
595	536.548	0		595	536.548	0		595	536.548	0		595	536.548	0		595	536.548	0
595	538.212	0		595	538.212	0		595	538.212	0		595	538.212	0		595	538.212	0
595	539.875	0		595	539.875	0		595	539.875	0		595	539.875	0		595	539.875	0
595	541.539	0		595	541.539	0		595	541.539	0		595	541.539	0		595	541.539	0
595	543.203	0		595	543.203	0		595	543.203	0		595	543.203	0		595	543.203	0
595	544.867	0		595	544.867	0		595	544.867	0		595	544.867	0		595	544.867	0
595	546.531	0		595	546.531	0		595	546.531	0		595	546.531	0		595	546.531	0
595	548.196	0		595	548.196	0		595	548.196	0		595	548.196	0		595	548.196	0
595	549.861	0		595	549.861	0		595	549.861	0		595	549.861	0		595	549.861	0
595	551.526	0		595	551.526	0		595	551.526	0		595	551.526	0		595	551.526	0
595	553.192	0		595	553.192	0		595	553.192	0		595	553.192	0		595	553.192	0
595	554.857	0		595	554.857	0		595	554.857	0		595	554.857	0		595	554.857	0
595	556.523	0		595	556.523	0		595	556.523	0		595	556.523	0		595	556.523	0
595	558.189	0		595	558.189	0		595	558.189	0		595	558.189	0		595	558.189	0
595	559.855	0		595	559.855	0		595	559.855	0		595	559.855	0		595	559.855	0
595	561.522	0		595	561.522	0		595	561.522	0		595	561.522	0		595	561.522	0
595	563.188	0		595	563.188	0		595	563.188	0		595	563.188	0		595	563.188	0
595	564.855	0		595	564.855	0		595	564.855	0		595	564.855	0		595	564.855	0
595	566.522	0		595	566.522	0		595	566.522	0		595	566.522	0		595	566.522	0
595	568.19	0		595	568.19	0		595	568.19	0		595	568.19	0		595	568.19	0
595	569.857	0		595	569.857	0		595	569.857	0		595	569.857	0		595	569.857	0
595	571.525	0		595	571.525	0		595	571.525	0		595	571.525	0		595	571.525	0
595	573.193	0		595	573.193	0		595	573.193	0		595	573.193	0		595	573.193	0
595	574.861	0		595	574.861	0		595	574.861	0		595	574.861	0		595	574.861	0
595	576.529	0		595	576.529	0		595	576.529	0		595	576.529	0		595	576.529	0
595	578.198	0		595	578.198	0		595	578.198	0		595	578.198	0		595	578.198	0
595	579.867	0		595	579.867	0		595	579.867	0		595	579.867	0		595	579.867	0
595	581.535	0		595	581.535	0		595	581.535	0		595	581.535	0		595	581.535	0
595	583.204	0		595	583.204	0		595	583.204	0		595	583.204	0		595	583.204	0
595	584.874	0		595	584.874	0		595	584.874	0		595	584.874	0		595	584.874	0
595	586.543	0		595	586.543	0		595	586.543	0		595	586.543	0		595	586.543	0
595	588.213	0		595	588.213	0		595	588.213	0		595	588.213	0		595	588.213	0
595	589.882	0		595	589.882	0		595	589.882	0		595	589.882	0		595	589.882	0
595	591.552	0		595	591.552	0		595	591.552	0		595	591.552	0		595	591.552	0
595	593.222	0		595	593.222	0		595	593.222	0		595	593.222	0		595	593.222	0
595	594.893	0		595	594.893	0		595	594.893	0		595	594.893	0		595	594.893	0
595	596.563	0		595	596.563	0		595	596.563	0		595	596.563	0		595	596.563	0
595	598.234	0		595	598.234	0		595	598.234	0		595	598.234	0		595	598.234	0
595	599.904	0		595	599.904	0		595	599.904	0		595	599.904	0		595	599.904	0
595	601.575	0		595	601.575	0		595	601.575	0		595	601.575	0		595	601.575	0
595	603.246	0		595	603.246	0		595	603.246	0		595	603.246	0		595	603.246	0
595	604.917	0		595	604.917	0		595	604.917	0		595	604.917	0		595	604.917	0
595	606.589	47.5426		595	606.589	-5.72955		595	606.589	18.5809		595	606.589	74.1514		595	606.589	32.5467
595	608.26	-25.5323		595	608.26	-32.4894		595	608.26	-40.5829		595	608.26	-50.9592		595	608.26	-33.7136
595	609.932	1.12274		595	609.932	-19.7844		595	609.932	-41.8504		595	609.932	-11.6443		595	609.932	-15.1729
595	611.603	0		595	611.603	17.4332		595	611.603	13.9595		595	611.603	17.4378		595	611.603	3.49487
595	613.275	26.8276		595	613.275	-11.6211		595	613.275	30.3285		595	613.275	26.8119		595	613.275	12.8651
595	614.947	8.19993		595	614.947	44.5045		595	614.947	-32.8396		595	614.947	-4.69429		595	614.947	5.86096
595	616.619	5.87826		595	616.619	-0.03003		595	616.619	-10.6378		595	616.619	-28.3119		595	616.619	5.8795
595	618.291	34.8743		595	618.291	-2.38706		595	618.291	10.8315		595	618.291	1.21134		595	618.291	-1.19022
595	619.964	-20.7629		595	619.964	-2.46924		595	619.964	14.6216		595	619.964	-2.4588		595	619.964	35.4068
590	213.643	0		590	213.643	0		590	213.643	0		590	213.643	0		590	213.643	0
590	215.212	0		590	215.212	0		590	215.212	0		590	215.212	0		590	215.212	0
590	216.781	0		590	216.781	0		590	216.781	0		590	216.781	0		590	216.781	0
590	218.351	0		590	218.351	0		590	218.351	0		590	218.351	0		590	218.351	0
590	219.922	0		590	219.922	0		590	219.922	0		590	219.922	0		590	219.922	0
590	221.493	0		590	221.493	0		590	221.493	0		590	221.493	0		590	221.493	0
590	223.065	0		590	223.065	0		590	223.065	0		590	223.065	0		590	223.065	0
590	224.638	0		590	224.638	0		590	224.638	0		590	224.638	0		590	224.638	0
590	226.211	0		590	226.211	0		590	226.211	0		590	226.211	0		590	226.211	0
590	227.785	0		590	227.785	0		590	227.785	0		590	227.785	0		590	227.785	0
590	229.36	0		590	229.36	0		590	229.36	0		590	229.36	0		590	229.36	0
590	230.935	0		590	230.935	0		590	230.935	0		590	230.935	0		590	230.935	0
590	232.511	0		590	232.511	0		590	232.511	0		590	232.511	0		590	232.511	0
590	234.088	0		590	234.088	0		590	234.088	0		590	234.088	0		590	234.088	0
590	235.665	0		590	235.665	0		590	235.665	0		590	235.665	0		590	235.665	0
590	237.243	0		590	237.243	0		590	237.243	0		590	237.243	0		590	237.243	0
590	238.822	0		590	238.822	0		590	238.822	0		590	238.822	0		590	238.822	0
590	240.401	0		590	240.401	0		590	240.401	0		590	240.401	0		590	240.401	0
590	241.981	0		590	241.981	0		590	241.981	0		590	241.981	0		590	241.981	0
590	243.561	0		590	243.561	0		590	243.561	0		590	243.561	0		590	243.561	0
590	245.142	0		590	245.142	0		590	245.142	0		590	245.142	0		590	245.142	0
590	246.724	0		590	246.724	0		590	246.724	0		590	246.724	0		590	246.724	0
590	248.306	0		590	248.306	0		590	248.306	0		590	248.306	0		590	248.306	0
590	249.889	0		590	249.889	0		590	249.889	0		590	249.889	0		590	249.889	0
590	251.473	0		590	251.473	0		590	251.473	0		590	251.473	0		590	251.473	0
590	253.057	0		590	253.057	0		590	253.057	0		590	253.057	0		590	253.057	0
590	254.642	0		590	254.642	0		590	254.642	0		590	254.642	0		590	254.642	0
590	256.228	0		590	256.228	0		590	256.228	0		590	256.228	0		590	256.228	0
590	257.814	0		590	257.814	0		590	257.814	0		590	257.814	0		590	257.814	0
590	259.4	0		590	259.4	0		590	259.4	0		590	259.4	0		590	259.4	0
590	260.988	0		590	260.988	0		590	260.988	0		590	260.988	0		590	260.988	0
590	262.576	0		590	262.576	0		590	262.576	0		590	262.576	0		590	262.576	0
590	264.164	0		590	264.164	0		590	264.164	0		590	264.164	0		590	264.164	0
590	265.754	0		590	265.754	0		590	265.754	0		590	265.754	0		590	265.754	0
590	267.343	0		590	267.343	0		590	267.343	0		590	267.343	0		590	267.343	0
590	268.934	0		590	268.934	0		590	268.934	0		590	268.934	0		590	268.934	0
590	270.525	0		590	270.525	0		590	270.525	0		590	270.525	0		590	270.525	0
590	272.117	0		590	272.117	0		590	272.117	0		590	272.117	0		590	272.117	0
590	273.709	0		590	273.709	0		590	273.709	0		590	273.709	0		590	273.709	0
590	275.302	0		590	275.302	0		590	275.302	0		590	275.302	0		590	275.302	0
590	276.895	0		590	276.895	0		590	276.895	0		590	276.895	0		590	276.895	0
590	278.489	0		590	278.489	0		590	278.489	0		590	278.489	0		590	278.489	0
590	280.084	0		590	280.084	0		590	280.084	0		590	280.084	0		590	280.084	0
590	281.679	0		590	281.679	0		590	281.679	0		590	281.679	0		590	281.679	0
590	283.275	0		590	283.275	0		590	283.275	0		590	283.275	0		590	283.275	0
590	284.871	0		590	284.871	0		590	284.871	0		590	284.871	0		590	284.871	0
590	286.468	0		590	286.468	0		590	286.468	0		590	286.468	0		590	286.468	0
590	288.066	0		590	288.066	0		590	288.066	0		590	288.066	0		590	288.066	0
590	289.664	0		590	289.664	0		590	289.664	0		590	289.664	0		590	289.664	0
590	291.263	0		590	291.263	0		590	291.263	0		590	291.263	0		590	291.263	0
590	292.862	0		590	292.862	0		590	292.862	0		590	292.862	0		590	292.862	0
590	294.462	0		590	294.462	0		590	294.462	0		590	294.462	0		590	294.462	0
590	296.063	0		590	296.063	0		590	296.063	0		590	296.063	0		590	296.063	0
590	297.664	0		590	297.664	0		590	297.664	0		590	297.664	0		590	297.664	0
590	299.266	0		590	299.266	0		590	299.266	0		590	299.266	0		590	299.266	0
590	300.868	0		590	300.868	0		590	300.868	0		590	300.868	0		590	300.868	0
590	302.471	0		590	302.471	0		590	302.471	0		590	302.471	0		590	302.471	0
590	304.074	0		590	304.074	0		590	304.074	0		590	304.074	0		590	304.074	0
590	305.678	0		590	305.678	0		590	305.678	0		590	305.678	0		590	305.678	0
590	307.283	0		590	307.283	0		590	307.283	0		590	307.283	0		590	307.283	0
590	308.888	0		590	308.888	0		590	308.888	0		590	308.888	0		590	308.888	0
590	310.493	0		590	310.493	0		590	310.493	0		590	310.493	0		590	310.493	0
590	312.1	0		590	312.1	0		590	312.1	0		590	312.1	0		590	312.1	0
590	313.706	0		590	313.706	0		590	313.706	0		590	313.706	0		590	313.706	0
590	315.314	0		590	315.314	0		590	315.314	0		590	315.314	0		590	315.314	0
590	316.922	0		590	316.922	0		590	316.922	0		590	316.922	0		590	316.922	0
590	318.53	0		590	318.53	0		590	318.53	0		590	318.53	0		590	318.53	0
590	320.139	0		590	320.139	0		590	320.139	0		590	320.139	0		590	320.139	0
590	321.749	0		590	321.749	0		590	321.749	0		590	321.749	0		590	321.749	0
590	323.359	0		590	323.359	0		590	323.359	0		590	323.359	0		590	323.359	0
590	324.969	0		590	324.969	0		590	324.969	0		590	324.969	0		590	324.969	0
590	326.581	0		590	326.581	0		590	326.581	0		590	326.581	0		590	326.581	0
590	328.192	0		590	328.192	0		590	328.192	0		590	328.192	0		590	328.192	0
590	329.805	0		590	329.805	0		590	329.805	0		590	329.805	0		590	329.805	0
590	331.417	0		590	331.417	0		590	331.417	0		590	331.417	0		590	331.417	0
590	333.031	0		590	333.031	0		590	333.031	0		590	333.031	0		590	333.031	0
590	334.645	0		590	334.645	0		590	334.645	0		590	334.645	0		590	334.645	0
590	336.259	0		590	336.259	0		590	336.259	0		590	336.259	0		590	336.259	0
590	337.874	0		590	337.874	0		590	337.874	0		590	337.874	0		590	337.874	0
590	339.489	0		590	339.489	0		590	339.489	0		590	339.489	0		590	339.489	0
590	341.105	0		590	341.105	0		590	341.105	0		590	341.105	0		590	341.105	0
590	342.722	0		590	342.722	0		590	342.722	0		590	342.722	0		590	342.722	0
590	344.339	0		590	344.339	0		590	344.339	0		590	344.339	0		590	344.339	0
590	345.957	0		590	345.957	0		590	345.957	0		590	345.957	0		590	345.957	0
590	347.575	0		590	347.575	0		590	347.575	0		590	347.575	0		590	347.575	0
590	349.193	0		590	349.193	0		590	349.193	0		590	349.193	0		590	349.193	0
590	350.812	0		590	350.812	0		590	350.812	0		590	350.812	0		590	350.812	0
590	352.432	0		590	352.432	0		590	352.432	0		590	352.432	0		590	352.432	0
590	354.052	0		590	354.052	0		590	354.052	0		590	354.052	0		590	354.052	0
590	355.673	0		590	355.673	0		590	355.673	0		590	355.673	0		590	355.673	0
590	357.294	0		590	357.294	0		590	357.294	0		590	357.294	0		590	357.294	0
590	358.915	0		590	358.915	0		590	358.915	0		590	358.915	0		590	358.915	0
590	360.538	0		590	360.538	0		590	360.538	0		590	360.538	0		590	360.538	0
590	362.16	0		590	362.16	0		590	362.16	0		590	362.16	0		590	362.16	0
590	363.783	0		590	363.783	0		590	363.783	0		590	363.783	0		590	363.783	0
590	365.407	0		590	365.407	0		590	365.407	0		590	365.407	0		590	365.407	0
590	367.031	0		590	367.031	0		590	367.031	0		590	367.031	0		590	367.031	0
590	368.656	0		590	368.656	0		590	368.656	0		590	368.656	0		590	368.656	0
590	370.281	0		590	370.281	0		590	370.281	0		590	370.281	0		590	370.281	0
590	371.907	0		590	371.907	0		590	371.907	0		590	371.907	0		590	371.907	0
590	373.533	0		590	373.533	0		590	373.533	0		590	373.533	0		590	373.533	0
590	375.159	0		590	375.159	0		590	375.159	0		590	375.159	0		590	375.159	0
590	376.786	0		590	376.786	0		590	376.786	0		590	376.786	0		590	376.786	0
590	378.414	0		590	378.414	0		590	378.414	0		590	378.414	0		590	378.414	0
590	380.042	0		590	380.042	0		590	380.042	0		590	380.042	0		590	380.042	0
590	381.67	0		590	381.67	0		590	381.67	0		590	381.67	0		590	381.67	0
590	383.299	0		590	383.299	0		590	383.299	0		590	383.299	0		590	383.299	0
590	384.929	0		590	384.929	0		590	384.929	0		590	384.929	0		590	384.929	0
590	386.559	0		590	386.559	0		590	386.559	0		590	386.559	0		590	386.559	0
590	388.189	0		590	388.189	0		590	388.189	0		590	388.189	0		590	388.189	0
590	389.82	0		590	389.82	0		590	389.82	0		590	389.82	0		590	389.82	0
590	391.451	0		590	391.451	0		590	391.451	0		590	391.451	0		590	391.451	0
590	393.083	0		590	393.083	0		590	393.083	0		590	393.083	0		590	393.083	0
590	394.715	0		590	394.715	0		590	394.715	0		590	394.715	0		590	394.715	0
590	396.348	0		590	396.348	0		590	396.348	0		590	396.348	0		590	396.348	0
590	397.981	0		590	397.981	0		590	397.981	0		590	397.981	0		590	397.981	0
590	399.614	0		590	399.614	0		590	399.614	0		590	399.614	0		590	399.614	0
590	401.248	0		590	401.248	0		590	401.248	0		590	401.248	0		590	401.248	0
590	402.883	0		590	402.883	0		590	402.883	0		590	402.883	0		590	402.883	0
590	404.518	0		590	404.518	0		590	404.518	0		590	404.518	0		590	404.518	0
590	406.153	0		590	406.153	0		590	406.153	0		590	406.153	0		590	406.153	0
590	407.789	0		590	407.789	0		590	407.789	0		590	407.789	0		590	407.789	0
590	409.425	0		590	409.425	0		590	409.425	0		590	409.425	0		590	409.425	0
590	411.062	0		590	411.062	0		590	411.062	0		590	411.062	0		590	411.062	0
590	412.699	0		590	412.699	0		590	412.699	0		590	412.699	0		590	412.699	0
590	414.336	0		590	414.336	0		590	414.336	0		590	414.336	0		590	414.336	0
590	415.974	0		590	415.974	0		590	415.974	0		590	415.974	0		590	415.974	0
590	417.613	0		590	417.613	0		590	417.613	0		590	417.613	0		590	417.613	0
590	419.251	0		590	419.251	0		590	419.251	0		590	419.251	0		590	419.251	0
590	420.891	0		590	420.891	0		590	420.891	0		590	420.891	0		590	420.891	0
590	422.53	0		590	422.53	0		590	422.53	0		590	422.53	0		590	422.53	0
590	424.17	0		590	424.17	0		590	424.17	0		590	424.17	0		590	424.17	0
590	425.811	0		590	425.811	0		590	425.811	0		590	425.811	0		590	425.811	0
590	427.452	0		590	427.452	0		590	427.452	0		590	427.452	0		590	427.452	0
590	429.093	0		590	429.093	0		590	429.093	0		590	429.093	0		590	429.093	0
590	430.735	0		590	430.735	0		590	430.735	0		590	430.735	0		590	430.735	0
590	432.377	0		590	432.377	0		590	432.377	0		590	432.377	0		590	432.377	0
590	434.019	0		590	434.019	0		590	434.019	0		590	434.019	0		590	434.019	0
590	435.662	0		590	435.662	0		590	435.662	0		590	435.662	0		590	435.662	0
590	437.306	0		590	437.306	0		590	437.306	0		590	437.306	0		590	437.306	0
590	438.949	0		590	438.949	0		590	438.949	0		590	438.949	0		590	438.949	0
590	440.594	0		590	440.594	0		590	440.594	0		590	440.594	0		590	440.594	0
590	442.238	0		590	442.238	0		590	442.238	0		590	442.238	0		590	442.238	0
590	443.883	0		590	443.883	0		590	443.883	0		590	443.883	0		590	443.883	0
590	445.528	0		590	445.528	0		590	445.528	0		590	445.528	0		590	445.528	0
590	447.174	0		590	447.174	0		590	447.174	0		590	447.174	0		590	447.174	0
590	448.82	0		590	448.82	0		590	448.82	0		590	448.82	0		590	448.82	0
590	450.467	0		590	450.467	0		590	450.467	0		590	450.467	0		590	450.467	0
590	452.113	0		590	452.113	0		590	452.113	0		590	452.113	0		590	452.113	0
590	453.761	0		590	453.761	0		590	453.761	0		590	453.761	0		590	453.761	0
590	455.408	0		590	455.408	0		590	455.408	0		590	455.408	0		590	455.408	0
590	457.056	0		590	457.056	0		590	457.056	0		590	457.056	0		590	457.056	0
590	458.704	0		590	458.704	0		590	458.704	0		590	458.704	0		590	458.704	0
590	460.353	0		590	460.353	0		590	460.353	0		590	460.353	0		590	460.353	0
590	462.002	0		590	462.002	0		590	462.002	0		590	462.002	0		590	462.002	0
590	463.652	0		590	463.652	0		590	463.652	0		590	463.652	0		590	463.652	0
590	465.301	0		590	465.301	0		590	465.301	0		590	465.301	0		590	465.301	0
590	466.951	0		590	466.951	0		590	466.951	0		590	466.951	0		590	466.951	0
590	468.602	0		590	468.602	0		590	468.602	0		590	468.602	0		590	468.602	0
590	470.253	0		590	470.253	0		590	470.253	0		590	470.253	0		590	470.253	0
590	471.904	0		590	471.904	0		590	471.904	0		590	471.904	0		590	471.904	0
590	473.556	0		590	473.556	0		590	473.556	0		590	473.556	0		590	473.556	0
590	475.207	0		590	475.207	0		590	475.207	0		590	475.207	0		590	475.207	0
590	476.86	0		590	476.86	0		590	476.86	0		590	476.86	0		590	476.86	0
590	478.512	0		590	478.512	0		590	478.512	0		590	478.512	0		590	478.512	0
590	480.165	0		590	480.165	0		590	480.165	0		590	480.165	0		590	480.165	0
590	481.818	0		590	481.818	0		590	481.818	0		590	481.818	0		590	481.818	0
590	483.472	0		590	483.472	0		590	483.472	0		590	483.472	0		590	483.472	0
590	485.126	0		590	485.126	0		590	485.126	0		590	485.126	0		590	485.126	0
590	486.78	0		590	486.78	0		590	486.78	0		590	486.78	0		590	486.78	0
590	488.435	0		590	488.435	0		590	488.435	0		590	488.435	0		590	488.435	0
590	490.09	0		590	490.09	0		590	490.09	0		590	490.09	0		590	490.09	0
590	491.745	0		590	491.745	0		590	491.745	0		590	491.745	0		590	491.745	0
590	493.4	0		590	493.4	0		590	493.4	0		590	493.4	0		590	493.4	0
590	495.056	0		590	495.056	0		590	495.056	0		590	495.056	0		590	495.056	0
590	496.712	0		590	496.712	0		590	496.712	0		590	496.712	0		590	496.712	0
590	498.369	0		590	498.369	0		590	498.369	0		590	498.369	0		590	498.369	0
590	500.026	0		590	500.026	0		590	500.026	0		590	500.026	0		590	500.026	0
590	501.683	0		590	501.683	0		590	501.683	0		590	501.683	0		590	501.683	0
590	503.34	0		590	503.34	0		590	503.34	0		590	503.34	0		590	503.34	0
590	504.998	0		590	504.998	0		590	504.998	0		590	504.998	0		590	504.998	0
590	506.656	0		590	506.656	0		590	506.656	0		590	506.656	0		590	506.656	0
590	508.314	0		590	508.314	0		590	508.314	0		590	508.314	0		590	508.314	0
590	509.973	0		590	509.973	0		590	509.973	0		590	509.973	0		590	509.973	0
590	511.632	0		590	511.632	0		590	511.632	0		590	511.632	0		590	511.632	0
590	513.291	0		590	513.291	0		590	513.291	0		590	513.291	0		590	513.291	0
590	514.95	0		590	514.95	0		590	514.95	0		590	514.95	0		590	514.95	0
590	516.61	0		590	516.61	0		590	516.61	0		590	516.61	0		590	516.61	0
590	518.27	0		590	518.27	0		590	518.27	0		590	518.27	0		590	518.27	0
590	519.93	0		590	519.93	0		590	519.93	0		590	519.93	0		590	519.93	0
590	521.591	0		590	521.591	0		590	521.591	0		590	521.591	0		590	521.591	0
590	523.252	0		590	523.252	0		590	523.252	0		590	523.252	0		590	523.252	0
590	524.913	0		590	524.913	0		590	524.913	0		590	524.913	0		590	524.913	0
590	526.574	0		590	526.574	0		590	526.574	0		590	526.574	0		590	526.574	0
590	528.236	0		590	528.236	0		590	528.236	0		590	528.236	0		590	528.236	0
590	529.898	0		590	529.898	0		590	529.898	0		590	529.898	0		590	529.898	0
590	531.56	0		590	531.56	0		590	531.56	0		590	531.56	0		590	531.56	0
590	533.223	0		590	533.223	0		590	533.223	0		590	533.223	0		590	533.223	0
590	534.885	0		590	534.885	0		590	534.885	0		590	534.885	0		590	534.885	0
590	536.548	0		590	536.548	0		590	536.548	0		590	536.548	0		590	536.548	0
590	538.212	0		590	538.212	0		590	538.212	0		590	538.212	0		590	538.212	0
590	539.875	0		590	539.875	0		590	539.875	0		590	539.875	0		590	539.875	0
590	541.539	0		590	541.539	0		590	541.539	0		590	541.539	0		590	541.539	0
590	543.203	0		590	543.203	0		590	543.203	0		590	543.203	0		590	543.203	0
590	544.867	0		590	544.867	0		590	544.867	0		590	544.867	0		590	544.867	0
590	546.531	0		590	546.531	0		590	546.531	0		590	546.531	0		590	546.531	0
590	548.196	0		590	548.196	0		590	548.196	0		590	548.196	0		590	548.196	0
590	549.861	0		590	549.861	0		590	549.861	0		590	549.861	0		590	549.861	0
590	551.526	0		590	551.526	0		590	551.526	0		590	551.526	0		590	551.526	0
590	553.192	0		590	553.192	0		590	553.192	0		590	553.192	0		590	553.192	0
590	554.857	0		590	554.857	0		590	554.857	0		590	554.857	0		590	554.857	0
590	556.523	0		590	556.523	0		590	556.523	0		590	556.523	0		590	556.523	0
590	558.189	0		590	558.189	0		590	558.189	0		590	558.189	0		590	558.189	0
590	559.855	0		590	559.855	0		590	559.855	0		590	559.855	0		590	559.855	0
590	561.522	0		590	561.522	0		590	561.522	0		590	561.522	0		590	561.522	0
590	563.188	0		590	563.188	0		590	563.188	0		590	563.188	0		590	563.188	0
590	564.855	0		590	564.855	0		590	564.855	0		590	564.855	0		590	564.855	0
590	566.522	0		590	566.522	0		590	566.522	0		590	566.522	0		590	566.522	0
590	568.19	0		590	568.19	0		590	568.19	0		590	568.19	0		590	568.19	0
590	569.857	0		590	569.857	0		590	569.857	0		590	569.857	0		590	569.857	0
590	571.525	0		590	571.525	0		590	571.525	0		590	571.525	0		590	571.525	0
590	573.193	0		590	573.193	0		590	573.193	0		590	573.193	0		590	573.193	0
590	574.861	0		590	574.861	0		590	574.861	0		590	574.861	0		590	574.861	0
590	576.529	0		590	576.529	0		590	576.529	0		590	576.529	0		590	576.529	0
590	578.198	0		590	578.198	0		590	578.198	0		590	578.198	0		590	578.198	0
590	579.867	0		590	579.867	0		590	579.867	0		590	579.867	0		590	579.867	0
590	581.535	0		590	581.535	0		590	581.535	0		590	581.535	0		590	581.535	0
590	583.204	0		590	583.204	0		590	583.204	0		590	583.204	0		590	583.204	0
590	584.874	0		590	584.874	0		590	584.874	0		590	584.874	0		590	584.874	0
590	586.543	0		590	586.543	0		590	586.543	0		590	586.543	0		590	586.543	0
590	588.213	0		590	588.213	0		590	588.213	0		590	588.213	0		590	588.213	0
590	589.882	0		590	589.882	0		590	589.882	0		590	589.882	0		590	589.882	0
590	591.552	0		590	591.552	0		590	591.552	0		590	591.552	0		590	591.552	0
590	593.222	0		590	593.222	0		590	593.222	0		590	593.222	0		590	593.222	0
590	594.893	0		590	594.893	0		590	594.893	0		590	594.893	0		590	594.893	0
590	596.563	0		590	596.563	0		590	596.563	0		590	596.563	0		590	596.563	0
590	598.234	0		590	598.234	0		590	598.234	0		590	598.234	0		590	598.234	0
590	599.904	0		590	599.904	0		590	599.904	0		590	599.904	0		590	599.904	0
590	601.575	-1.08358		590	601.575	-17.2007		590	601.575	-20.4227		590	601.575	-22.5576		590	601.575	40.9218
590	603.246	-16.3158		590	603.246	0.0119		590	603.246	17.4189		590	603.246	26.1065		590	603.246	-18.5345
590	604.917	-10.8741		590	604.917	-26.0718		590	604.917	1.0636		590	604.917	-6.52801		590	604.917	15.2186
590	606.589	42.6528		590	606.589	36.1128		590	606.589	48.1188		590	606.589	87.3482		590	606.589	58.0725
590	608.26	-27.3142		590	608.26	-9.88342		590	608.26	5.37421		590	608.26	-69.7809		590	608.26	-40.4912
590	609.932	37.2161		590	609.932	3.29601		590	609.932	-16.3933		590	609.932	-2.17344		590	609.932	3.30157
590	611.603	-24.1246		590	611.603	21.8992		590	611.603	4.36798		590	611.603	36.1222		590	611.603	-1.11
590	613.275	58.2574		590	613.275	20.9154		590	613.275	29.7004		590	613.275	30.7737		590	613.275	8.84886
590	614.947	8.81837		590	614.947	16.5395		590	614.947	-21.0107		590	614.947	-34.2394		590	614.947	-5.55724
590	616.619	-15.5871		590	616.619	-11.1449		590	616.619	-24.4786		590	616.619	-0.03078		590	616.619	5.54211
590	618.291	30.6025		590	618.291	2.28465		590	618.291	17.0066		590	618.291	-4.50891		590	618.291	24.9912
590	619.964	-35.6486		590	619.964	-13.7991		590	619.964	22.9787		590	619.964	-10.344		590	619.964	25.3413
585	213.643	0		585	213.643	0		585	213.643	0		585	213.643	0		585	213.643	0
585	215.212	0		585	215.212	0		585	215.212	0		585	215.212	0		585	215.212	0
585	216.781	0		585	216.781	0		585	216.781	0		585	216.781	0		585	216.781	0
585	218.351	0		585	218.351	0		585	218.351	0		585	218.351	0		585	218.351	0
585	219.922	0		585	219.922	0		585	219.922	0		585	219.922	0		585	219.922	0
585	221.493	0		585	221.493	0		585	221.493	0		585	221.493	0		585	221.493	0
585	223.065	0		585	223.065	0		585	223.065	0		585	223.065	0		585	223.065	0
585	224.638	0		585	224.638	0		585	224.638	0		585	224.638	0		585	224.638	0
585	226.211	0		585	226.211	0		585	226.211	0		585	226.211	0		585	226.211	0
585	227.785	0		585	227.785	0		585	227.785	0		585	227.785	0		585	227.785	0
585	229.36	0		585	229.36	0		585	229.36	0		585	229.36	0		585	229.36	0
585	230.935	0		585	230.935	0		585	230.935	0		585	230.935	0		585	230.935	0
585	232.511	0		585	232.511	0		585	232.511	0		585	232.511	0		585	232.511	0
585	234.088	0		585	234.088	0		585	234.088	0		585	234.088	0		585	234.088	0
585	235.665	0		585	235.665	0		585	235.665	0		585	235.665	0		585	235.665	0
585	237.243	0		585	237.243	0		585	237.243	0		585	237.243	0		585	237.243	0
585	238.822	0		585	238.822	0		585	238.822	0		585	238.822	0		585	238.822	0
585	240.401	0		585	240.401	0		585	240.401	0		585	240.401	0		585	240.401	0
585	241.981	0		585	241.981	0		585	241.981	0		585	241.981	0		585	241.981	0
585	243.561	0		585	243.561	0		585	243.561	0		585	243.561	0		585	243.561	0
585	245.142	0		585	245.142	0		585	245.142	0		585	245.142	0		585	245.142	0
585	246.724	0		585	246.724	0		585	246.724	0		585	246.724	0		585	246.724	0
585	248.306	0		585	248.306	0		585	248.306	0		585	248.306	0		585	248.306	0
585	249.889	0		585	249.889	0		585	249.889	0		585	249.889	0		585	249.889	0
585	251.473	0		585	251.473	0		585	251.473	0		585	251.473	0		585	251.473	0
585	253.057	0		585	253.057	0		585	253.057	0		585	253.057	0		585	253.057	0
585	254.642	0		585	254.642	0		585	254.642	0		585	254.642	0		585	254.642	0
585	256.228	0		585	256.228	0		585	256.228	0		585	256.228	0		585	256.228	0
585	257.814	0		585	257.814	0		585	257.814	0		585	257.814	0		585	257.814	0
585	259.4	0		585	259.4	0		585	259.4	0		585	259.4	0		585	259.4	0
585	260.988	0		585	260.988	0		585	260.988	0		585	260.988	0		585	260.988	0
585	262.576	0		585	262.576	0		585	262.576	0		585	262.576	0		585	262.576	0
585	264.164	0		585	264.164	0		585	264.164	0		585	264.164	0		585	264.164	0
585	265.754	0		585	265.754	0		585	265.754	0		585	265.754	0		585	265.754	0
585	267.343	0		585	267.343	0		585	267.343	0		585	267.343	0		585	267.343	0
585	268.934	0		585	268.934	0		585	268.934	0		585	268.934	0		585	268.934	0
585	270.525	0		585	270.525	0		585	270.525	0		585	270.525	0		585	270.525	0
585	272.117	0		585	272.117	0		585	272.117	0		585	272.117	0		585	272.117	0
585	273.709	0		585	273.709	0		585	273.709	0		585	273.709	0		585	273.709	0
585	275.302	0		585	275.302	0		585	275.302	0		585	275.302	0		585	275.302	0
585	276.895	0		585	276.895	0		585	276.895	0		585	276.895	0		585	276.895	0
585	278.489	0		585	278.489	0		585	278.489	0		585	278.489	0		585	278.489	0
585	280.084	0		585	280.084	0		585	280.084	0		585	280.084	0		585	280.084	0
585	281.679	0		585	281.679	0		585	281.679	0		585	281.679	0		585	281.679	0
585	283.275	0		585	283.275	0		585	283.275	0		585	283.275	0		585	283.275	0
585	284.871	0		585	284.871	0		585	284.871	0		585	284.871	0		585	284.871	0
585	286.468	0		585	286.468	0		585	286.468	0		585	286.468	0		585	286.468	0
585	288.066	0		585	288.066	0		585	288.066	0		585	288.066	0		585	288.066	0
585	289.664	0		585	289.664	0		585	289.664	0		585	289.664	0		585	289.664	0
585	291.263	0		585	291.263	0		585	291.263	0		585	291.263	0		585	291.263	0
585	292.862	0		585	292.862	0		585	292.862	0		585	292.862	0		585	292.862	0
585	294.462	0		585	294.462	0		585	294.462	0		585	294.462	0		585	294.462	0
585	296.063	0		585	296.063	0		585	296.063	0		585	296.063	0		585	296.063	0
585	297.664	0		585	297.664	0		585	297.664	0		585	297.664	0		585	297.664	0
585	299.266	0		585	299.266	0		585	299.266	0		585	299.266	0		585	299.266	0
585	300.868	0		585	300.868	0		585	300.868	0		585	300.868	0		585	300.868	0
585	302.471	0		585	302.471	0		585	302.471	0		585	302.471	0		585	302.471	0
585	304.074	0		585	304.074	0		585	304.074	0		585	304.074	0		585	304.074	0
585	305.678	0		585	305.678	0		585	305.678	0		585	305.678	0		585	305.678	0
585	307.283	0		585	307.283	0		585	307.283	0		585	307.283	0		585	307.283	0
585	308.888	0		585	308.888	0		585	308.888	0		585	308.888	0		585	308.888	0
585	310.493	0		585	310.493	0		585	310.493	0		585	310.493	0		585	310.493	0
585	312.1	0		585	312.1	0		585	312.1	0		585	312.1	0		585	312.1	0
585	313.706	0		585	313.706	0		585	313.706	0		585	313.706	0		585	313.706	0
585	315.314	0		585	315.314	0		585	315.314	0		585	315.314	0		585	315.314	0
585	316.922	0		585	316.922	0		585	316.922	0		585	316.922	0		585	316.922	0
585	318.53	0		585	318.53	0		585	318.53	0		585	318.53	0		585	318.53	0
585	320.139	0		585	320.139	0		585	320.139	0		585	320.139	0		585	320.139	0
585	321.749	0		585	321.749	0		585	321.749	0		585	321.749	0		585	321.749	0
585	323.359	0		585	323.359	0		585	323.359	0		585	323.359	0		585	323.359	0
585	324.969	0		585	324.969	0		585	324.969	0		585	324.969	0		585	324.969	0
585	326.581	0		585	326.581	0		585	326.581	0		585	326.581	0		585	326.581	0
585	328.192	0		585	328.192	0		585	328.192	0		585	328.192	0		585	328.192	0
585	329.805	0		585	329.805	0		585	329.805	0		585	329.805	0		585	329.805	0
585	331.417	0		585	331.417	0		585	331.417	0		585	331.417	0		585	331.417	0
585	333.031	0		585	333.031	0		585	333.031	0		585	333.031	0		585	333.031	0
585	334.645	0		585	334.645	0		585	334.645	0		585	334.645	0		585	334.645	0
585	336.259	0		585	336.259	0		585	336.259	0		585	336.259	0		585	336.259	0
585	337.874	0		585	337.874	0		585	337.874	0		585	337.874	0		585	337.874	0
585	339.489	0		585	339.489	0		585	339.489	0		585	339.489	0		585	339.489	0
585	341.105	0		585	341.105	0		585	341.105	0		585	341.105	0		585	341.105	0
585	342.722	0		585	342.722	0		585	342.722	0		585	342.722	0		585	342.722	0
585	344.339	0		585	344.339	0		585	344.339	0		585	344.339	0		585	344.339	0
585	345.957	0		585	345.957	0		585	345.957	0		585	345.957	0		585	345.957	0
585	347.575	0		585	347.575	0		585	347.575	0		585	347.575	0		585	347.575	0
585	349.193	0		585	349.193	0		585	349.193	0		585	349.193	0		585	349.193	0
585	350.812	0		585	350.812	0		585	350.812	0		585	350.812	0		585	350.812	0
585	352.432	0		585	352.432	0		585	352.432	0		585	352.432	0		585	352.432	0
585	354.052	0		585	354.052	0		585	354.052	0		585	354.052	0		585	354.052	0
585	355.673	0		585	355.673	0		585	355.673	0		585	355.673	0		585	355.673	0
585	357.294	0		585	357.294	0		585	357.294	0		585	357.294	0		585	357.294	0
585	358.915	0		585	358.915	0		585	358.915	0		585	358.915	0		585	358.915	0
585	360.538	0		585	360.538	0		585	360.538	0		585	360.538	0		585	360.538	0
585	362.16	0		585	362.16	0		585	362.16	0		585	362.16	0		585	362.16	0
585	363.783	0		585	363.783	0		585	363.783	0		585	363.783	0		585	363.783	0
585	365.407	0		585	365.407	0		585	365.407	0		585	365.407	0		585	365.407	0
585	367.031	0		585	367.031	0		585	367.031	0		585	367.031	0		585	367.031	0
585	368.656	0		585	368.656	0		585	368.656	0		585	368.656	0		585	368.656	0
585	370.281	0		585	370.281	0		585	370.281	0		585	370.281	0		585	370.281	0
585	371.907	0		585	371.907	0		585	371.907	0		585	371.907	0		585	371.907	0
585	373.533	0		585	373.533	0		585	373.533	0		585	373.533	0		585	373.533	0
585	375.159	0		585	375.159	0		585	375.159	0		585	375.159	0		585	375.159	0
585	376.786	0		585	376.786	0		585	376.786	0		585	376.786	0		585	376.786	0
585	378.414	0		585	378.414	0		585	378.414	0		585	378.414	0		585	378.414	0
585	380.042	0		585	380.042	0		585	380.042	0		585	380.042	0		585	380.042	0
585	381.67	0		585	381.67	0		585	381.67	0		585	381.67	0		585	381.67	0
585	383.299	0		585	383.299	0		585	383.299	0		585	383.299	0		585	383.299	0
585	384.929	0		585	384.929	0		585	384.929	0		585	384.929	0		585	384.929	0
585	386.559	0		585	386.559	0		585	386.559	0		585	386.559	0		585	386.559	0
585	388.189	0		585	388.189	0		585	388.189	0		585	388.189	0		585	388.189	0
585	389.82	0		585	389.82	0		585	389.82	0		585	389.82	0		585	389.82	0
585	391.451	0		585	391.451	0		585	391.451	0		585	391.451	0		585	391.451	0
585	393.083	0		585	393.083	0		585	393.083	0		585	393.083	0		585	393.083	0
585	394.715	0		585	394.715	0		585	394.715	0		585	394.715	0		585	394.715	0
585	396.348	0		585	396.348	0		585	396.348	0		585	396.348	0		585	396.348	0
585	397.981	0		585	397.981	0		585	397.981	0		585	397.981	0		585	397.981	0
585	399.614	0		585	399.614	0		585	399.614	0		585	399.614	0		585	399.614	0
585	401.248	0		585	401.248	0		585	401.248	0		585	401.248	0		585	401.248	0
585	402.883	0		585	402.883	0		585	402.883	0		585	402.883	0		585	402.883	0
585	404.518	0		585	404.518	0		585	404.518	0		585	404.518	0		585	404.518	0
585	406.153	0		585	406.153	0		585	406.153	0		585	406.153	0		585	406.153	0
585	407.789	0		585	407.789	0		585	407.789	0		585	407.789	0		585	407.789	0
585	409.425	0		585	409.425	0		585	409.425	0		585	409.425	0		585	409.425	0
585	411.062	0		585	411.062	0		585	411.062	0		585	411.062	0		585	411.062	0
585	412.699	0		585	412.699	0		585	412.699	0		585	412.699	0		585	412.699	0
585	414.336	0		585	414.336	0		585	414.336	0		585	414.336	0		585	414.336	0
585	415.974	0		585	415.974	0		585	415.974	0		585	415.974	0		585	415.974	0
585	417.613	0		585	417.613	0		585	417.613	0		585	417.613	0		585	417.613	0
585	419.251	0		585	419.251	0		585	419.251	0		585	419.251	0		585	419.251	0
585	420.891	0		585	420.891	0		585	420.891	0		585	420.891	0		585	420.891	0
585	422.53	0		585	422.53	0		585	422.53	0		585	422.53	0		585	422.53	0
585	424.17	0		585	424.17	0		585	424.17	0		585	424.17	0		585	424.17	0
585	425.811	0		585	425.811	0		585	425.811	0		585	425.811	0		585	425.811	0
585	427.452	0		585	427.452	0		585	427.452	0		585	427.452	0		585	427.452	0
585	429.093	0		585	429.093	0		585	429.093	0		585	429.093	0		585	429.093	0
585	430.735	0		585	430.735	0		585	430.735	0		585	430.735	0		585	430.735	0
585	432.377	0		585	432.377	0		585	432.377	0		585	432.377	0		585	432.377	0
585	434.019	0		585	434.019	0		585	434.019	0		585	434.019	0		585	434.019	0
585	435.662	0		585	435.662	0		585	435.662	0		585	435.662	0		585	435.662	0
585	437.306	0		585	437.306	0		585	437.306	0		585	437.306	0		585	437.306	0
585	438.949	0		585	438.949	0		585	438.949	0		585	438.949	0		585	438.949	0
585	440.594	0		585	440.594	0		585	440.594	0		585	440.594	0		585	440.594	0
585	442.238	0		585	442.238	0		585	442.238	0		585	442.238	0		585	442.238	0
585	443.883	0		585	443.883	0		585	443.883	0		585	443.883	0		585	443.883	0
585	445.528	0		585	445.528	0		585	445.528	0		585	445.528	0		585	445.528	0
585	447.174	0		585	447.174	0		585	447.174	0		585	447.174	0		585	447.174	0
585	448.82	0		585	448.82	0		585	448.82	0		585	448.82	0		585	448.82	0
585	450.467	0		585	450.467	0		585	450.467	0		585	450.467	0		585	450.467	0
585	452.113	0		585	452.113	0		585	452.113	0		585	452.113	0		585	452.113	0
585	453.761	0		585	453.761	0		585	453.761	0		585	453.761	0		585	453.761	0
585	455.408	0		585	455.408	0		585	455.408	0		585	455.408	0		585	455.408	0
585	457.056	0		585	457.056	0		585	457.056	0		585	457.056	0		585	457.056	0
585	458.704	0		585	458.704	0		585	458.704	0		585	458.704	0		585	458.704	0
585	460.353	0		585	460.353	0		585	460.353	0		585	460.353	0		585	460.353	0
585	462.002	0		585	462.002	0		585	462.002	0		585	462.002	0		585	462.002	0
585	463.652	0		585	463.652	0		585	463.652	0		585	463.652	0		585	463.652	0
585	465.301	0		585	465.301	0		585	465.301	0		585	465.301	0		585	465.301	0
585	466.951	0		585	466.951	0		585	466.951	0		585	466.951	0		585	466.951	0
585	468.602	0		585	468.602	0		585	468.602	0		585	468.602	0		585	468.602	0
585	470.253	0		585	470.253	0		585	470.253	0		585	470.253	0		585	470.253	0
585	471.904	0		585	471.904	0		585	471.904	0		585	471.904	0		585	471.904	0
585	473.556	0		585	473.556	0		585	473.556	0		585	473.556	0		585	473.556	0
585	475.207	0		585	475.207	0		585	475.207	0		585	475.207	0		585	475.207	0
585	476.86	0		585	476.86	0		585	476.86	0		585	476.86	0		585	476.86	0
585	478.512	0		585	478.512	0		585	478.512	0		585	478.512	0		585	478.512	0
585	480.165	0		585	480.165	0		585	480.165	0		585	480.165	0		585	480.165	0
585	481.818	0		585	481.818	0		585	481.818	0		585	481.818	0		585	481.818	0
585	483.472	0		585	483.472	0		585	483.472	0		585	483.472	0		585	483.472	0
585	485.126	0		585	485.126	0		585	485.126	0		585	485.126	0		585	485.126	0
585	486.78	0		585	486.78	0		585	486.78	0		585	486.78	0		585	486.78	0
585	488.435	0		585	488.435	0		585	488.435	0		585	488.435	0		585	488.435	0
585	490.09	0		585	490.09	0		585	490.09	0		585	490.09	0		585	490.09	0
585	491.745	0		585	491.745	0		585	491.745	0		585	491.745	0		585	491.745	0
585	493.4	0		585	493.4	0		585	493.4	0		585	493.4	0		585	493.4	0
585	495.056	0		585	495.056	0		585	495.056	0		585	495.056	0		585	495.056	0
585	496.712	0		585	496.712	0		585	496.712	0		585	496.712	0		585	496.712	0
585	498.369	0		585	498.369	0		585	498.369	0		585	498.369	0		585	498.369	0
585	500.026	0		585	500.026	0		585	500.026	0		585	500.026	0		585	500.026	0
585	501.683	0		585	501.683	0		585	501.683	0		585	501.683	0		585	501.683	0
585	503.34	0		585	503.34	0		585	503.34	0		585	503.34	0		585	503.34	0
585	504.998	0		585	504.998	0		585	504.998	0		585	504.998	0		585	504.998	0
585	506.656	0		585	506.656	0		585	506.656	0		585	506.656	0		585	506.656	0
585	508.314	0		585	508.314	0		585	508.314	0		585	508.314	0		585	508.314	0
585	509.973	0		585	509.973	0		585	509.973	0		585	509.973	0		585	509.973	0
585	511.632	0		585	511.632	0		585	511.632	0		585	511.632	0		585	511.632	0
585	513.291	0		585	513.291	0		585	513.291	0		585	513.291	0		585	513.291	0
585	514.95	0		585	514.95	0		585	514.95	0		585	514.95	0		585	514.95	0
585	516.61	0		585	516.61	0		585	516.61	0		585	516.61	0		585	516.61	0
585	518.27	0		585	518.27	0		585	518.27	0		585	518.27	0		585	518.27	0
585	519.93	0		585	519.93	0		585	519.93	0		585	519.93	0		585	519.93	0
585	521.591	0		585	521.591	0		585	521.591	0		585	521.591	0		585	521.591	0
585	523.252	0		585	523.252	0		585	523.252	0		585	523.252	0		585	523.252	0
585	524.913	0		585	524.913	0		585	524.913	0		585	524.913	0		585	524.913	0
585	526.574	0		585	526.574	0		585	526.574	0		585	526.574	0		585	526.574	0
585	528.236	0		585	528.236	0		585	528.236	0		585	528.236	0		585	528.236	0
585	529.898	0		585	529.898	0		585	529.898	0		585	529.898	0		585	529.898	0
585	531.56	0		585	531.56	0		585	531.56	0		585	531.56	0		585	531.56	0
585	533.223	0		585	533.223	0		585	533.223	0		585	533.223	0		585	533.223	0
585	534.885	0		585	534.885	0		585	534.885	0		585	534.885	0		585	534.885	0
585	536.548	0		585	536.548	0		585	536.548	0		585	536.548	0		585	536.548	0
585	538.212	0		585	538.212	0		585	538.212	0		585	538.212	0		585	538.212	0
585	539.875	0		585	539.875	0		585	539.875	0		585	539.875	0		585	539.875	0
585	541.539	0		585	541.539	0		585	541.539	0		585	541.539	0		585	541.539	0
585	543.203	0		585	543.203	0		585	543.203	0		585	543.203	0		585	543.203	0
585	544.867	0		585	544.867	0		585	544.867	0		585	544.867	0		585	544.867	0
585	546.531	0		585	546.531	0		585	546.531	0		585	546.531	0		585	546.531	0
585	548.196	0		585	548.196	0		585	548.196	0		585	548.196	0		585	548.196	0
585	549.861	0		585	549.861	0		585	549.861	0		585	549.861	0		585	549.861	0
585	551.526	0		585	551.526	0		585	551.526	0		585	551.526	0		585	551.526	0
585	553.192	0		585	553.192	0		585	553.192	0		585	553.192	0		585	553.192	0
585	554.857	0		585	554.857	0		585	554.857	0		585	554.857	0		585	554.857	0
585	556.523	0		585	556.523	0		585	556.523	0		585	556.523	0		585	556.523	0
585	558.189	0		585	558.189	0		585	558.189	0		585	558.189	0		585	558.189	0
585	559.855	0		585	559.855	0		585	559.855	0		585	559.855	0		585	559.855	0
585	561.522	0		585	561.522	0		585	561.522	0		585	561.522	0		585	561.522	0
585	563.188	0		585	563.188	0		585	563.188	0		585	563.188	0		585	563.188	0
585	564.855	0		585	564.855	0		585	564.855	0		585	564.855	0		585	564.855	0
585	566.522	0		585	566.522	0		585	566.522	0		585	566.522	0		585	566.522	0
585	568.19	0		585	568.19	0		585	568.19	0		585	568.19	0		585	568.19	0
585	569.857	0		585	569.857	0		585	569.857	0		585	569.857	0		585	569.857	0
585	571.525	0		585	571.525	0		585	571.525	0		585	571.525	0		585	571.525	0
585	573.193	0		585	573.193	0		585	573.193	0		585	573.193	0		585	573.193	0
585	574.861	0		585	574.861	0		585	574.861	0		585	574.861	0		585	574.861	0
585	576.529	0		585	576.529	0		585	576.529	0		585	576.529	0		585	576.529	0
585	578.198	0		585	578.198	0		585	578.198	0		585	578.198	0		585	578.198	0
585	579.867	0		585	579.867	0		585	579.867	0		585	579.867	0		585	579.867	0
585	581.535	0		585	581.535	0		585	581.535	0		585	581.535	0		585	581.535	0
585	583.204	0		585	583.204	0		585	583.204	0		585	583.204	0		585	583.204	0
585	584.874	0		585	584.874	0		585	584.874	0		585	584.874	0		585	584.874	0
585	586.543	0		585	586.543	0		585	586.543	0		585	586.543	0		585	586.543	0
585	588.213	0		585	588.213	0		585	588.213	0		585	588.213	0		585	588.213	0
585	589.882	0		585	589.882	0		585	589.882	0		585	589.882	0		585	589.882	0
585	591.552	0		585	591.552	0		585	591.552	0		585	591.552	0		585	591.552	0
585	593.222	0		585	593.222	0		585	593.222	0		585	593.222	0		585	593.222	0
585	594.893	0		585	594.893	0		585	594.893	0		585	594.893	0		585	594.893	0
585	596.563	19.9457		585	596.563	1.01355		585	596.563	25.939		585	596.563	-0.98307		585	596.563	9.00744
585	598.234	9.07441		585	598.234	0.01331		585	598.234	29.2307		585	598.234	27.189		585	598.234	20.2106
585	599.904	-23.5351		585	599.904	-7.20682		585	599.904	-34.7749		585	599.904	-66.385		585	599.904	-23.5911
585	601.575	-21.4575		585	601.575	-16.3501		585	601.575	-8.18061		585	601.575	13.276		585	601.575	22.5463
585	603.246	-8.28117		585	603.246	22.7608		585	603.246	1.03292		585	603.246	-14.4837		585	603.246	-7.26771
585	604.917	-28.9289		585	604.917	-26.8681		585	604.917	-15.5129		585	604.917	-1.05309		585	604.917	18.6222
585	606.589	48.8552		585	606.589	49.9027		585	606.589	22.9015		585	606.589	94.4826		585	606.589	39.6106
585	608.26	-16.6225		585	608.26	2.03215		585	608.26	-14.5491		585	608.26	-34.2265		585	608.26	-12.5016
585	609.932	18.7284		585	609.932	2.08272		585	609.932	18.7408		585	609.932	5.20124		585	609.932	15.6535
585	611.603	12.4892		585	611.603	-2.10188		585	611.603	-11.4822		585	611.603	12.486		585	611.603	5.21533
585	613.275	35.5301		585	613.275	20.912		585	613.275	36.593		585	613.275	10.4587		585	613.275	13.6317
585	614.947	11.5597		585	614.947	22.064		585	614.947	4.2083		585	614.947	-9.4448		585	614.947	6.32445
585	616.619	9.50018		585	616.619	-12.6928		585	616.619	1.04977		585	616.619	-2.12186		585	616.619	15.8904
585	618.291	47.4034		585	618.291	8.63042		585	618.291	1.08696		585	618.291	17.236		585	618.291	16.2111
585	619.964	-13.1268		585	619.964	-0.01032		585	619.964	25.1523		585	619.964	-4.37845		585	619.964	20.8228
580	213.643	0		580	213.643	0		580	213.643	0		580	213.643	0		580	213.643	0
580	215.212	0		580	215.212	0		580	215.212	0		580	215.212	0		580	215.212	0
580	216.781	0		580	216.781	0		580	216.781	0		580	216.781	0		580	216.781	0
580	218.351	0		580	218.351	0		580	218.351	0		580	218.351	0		580	218.351	0
580	219.922	0		580	219.922	0		580	219.922	0		580	219.922	0		580	219.922	0
580	221.493	0		580	221.493	0		580	221.493	0		580	221.493	0		580	221.493	0
580	223.065	0		580	223.065	0		580	223.065	0		580	223.065	0		580	223.065	0
580	224.638	0		580	224.638	0		580	224.638	0		580	224.638	0		580	224.638	0
580	226.211	0		580	226.211	0		580	226.211	0		580	226.211	0		580	226.211	0
580	227.785	0		580	227.785	0		580	227.785	0		580	227.785	0		580	227.785	0
580	229.36	0		580	229.36	0		580	229.36	0		580	229.36	0		580	229.36	0
580	230.935	0		580	230.935	0		580	230.935	0		580	230.935	0		580	230.935	0
580	232.511	0		580	232.511	0		580	232.511	0		580	232.511	0		580	232.511	0
580	234.088	0		580	234.088	0		580	234.088	0		580	234.088	0		580	234.088	0
580	235.665	0		580	235.665	0		580	235.665	0		580	235.665	0		580	235.665	0
580	237.243	0		580	237.243	0		580	237.243	0		580	237.243	0		580	237.243	0
580	238.822	0		580	238.822	0		580	238.822	0		580	238.822	0		580	238.822	0
580	240.401	0		580	240.401	0		580	240.401	0		580	240.401	0		580	240.401	0
580	241.981	0		580	241.981	0		580	241.981	0		580	241.981	0		580	241.981	0
580	243.561	0		580	243.561	0		580	243.561	0		580	243.561	0		580	243.561	0
580	245.142	0		580	245.142	0		580	245.142	0		580	245.142	0		580	245.142	0
580	246.724	0		580	246.724	0		580	246.724	0		580	246.724	0		580	246.724	0
580	248.306	0		580	248.306	0		580	248.306	0		580	248.306	0		580	248.306	0
580	249.889	0		580	249.889	0		580	249.889	0		580	249.889	0		580	249.889	0
580	251.473	0		580	251.473	0		580	251.473	0		580	251.473	0		580	251.473	0
580	253.057	0		580	253.057	0		580	253.057	0		580	253.057	0		580	253.057	0
580	254.642	0		580	254.642	0		580	254.642	0		580	254.642	0		580	254.642	0
580	256.228	0		580	256.228	0		580	256.228	0		580	256.228	0		580	256.228	0
580	257.814	0		580	257.814	0		580	257.814	0		580	257.814	0		580	257.814	0
580	259.4	0		580	259.4	0		580	259.4	0		580	259.4	0		580	259.4	0
580	260.988	0		580	260.988	0		580	260.988	0		580	260.988	0		580	260.988	0
580	262.576	0		580	262.576	0		580	262.576	0		580	262.576	0		580	262.576	0
580	264.164	0		580	264.164	0		580	264.164	0		580	264.164	0		580	264.164	0
580	265.754	0		580	265.754	0		580	265.754	0		580	265.754	0		580	265.754	0
580	267.343	0		580	267.343	0		580	267.343	0		580	267.343	0		580	267.343	0
580	268.934	0		580	268.934	0		580	268.934	0		580	268.934	0		580	268.934	0
580	270.525	0		580	270.525	0		580	270.525	0		580	270.525	0		580	270.525	0
580	272.117	0		580	272.117	0		580	272.117	0		580	272.117	0		580	272.117	0
580	273.709	0		580	273.709	0		580	273.709	0		580	273.709	0		580	273.709	0
580	275.302	0		580	275.302	0		580	275.302	0		580	275.302	0		580	275.302	0
580	276.895	0		580	276.895	0		580	276.895	0		580	276.895	0		580	276.895	0
580	278.489	0		580	278.489	0		580	278.489	0		580	278.489	0		580	278.489	0
580	280.084	0		580	280.084	0		580	280.084	0		580	280.084	0		580	280.084	0
580	281.679	0		580	281.679	0		580	281.679	0		580	281.679	0		580	281.679	0
580	283.275	0		580	283.275	0		580	283.275	0		580	283.275	0		580	283.275	0
580	284.871	0		580	284.871	0		580	284.871	0		580	284.871	0		580	284.871	0
580	286.468	0		580	286.468	0		580	286.468	0		580	286.468	0		580	286.468	0
580	288.066	0		580	288.066	0		580	288.066	0		580	288.066	0		580	288.066	0
580	289.664	0		580	289.664	0		580	289.664	0		580	289.664	0		580	289.664	0
580	291.263	0		580	291.263	0		580	291.263	0		580	291.263	0		580	291.263	0
580	292.862	0		580	292.862	0		580	292.862	0		580	292.862	0		580	292.862	0
580	294.462	0		580	294.462	0		580	294.462	0		580	294.462	0		580	294.462	0
580	296.063	0		580	296.063	0		580	296.063	0		580	296.063	0		580	296.063	0
580	297.664	0		580	297.664	0		580	297.664	0		580	297.664	0		580	297.664	0
580	299.266	0		580	299.266	0		580	299.266	0		580	299.266	0		580	299.266	0
580	300.868	0		580	300.868	0		580	300.868	0		580	300.868	0		580	300.868	0
580	302.471	0		580	302.471	0		580	302.471	0		580	302.471	0		580	302.471	0
580	304.074	0		580	304.074	0		580	304.074	0		580	304.074	0		580	304.074	0
580	305.678	0		580	305.678	0		580	305.678	0		580	305.678	0		580	305.678	0
580	307.283	0		580	307.283	0		580	307.283	0		580	307.283	0		580	307.283	0
580	308.888	0		580	308.888	0		580	308.888	0		580	308.888	0		580	308.888	0
580	310.493	0		580	310.493	0		580	310.493	0		580	310.493	0		580	310.493	0
580	312.1	0		580	312.1	0		580	312.1	0		580	312.1	0		580	312.1	0
580	313.706	0		580	313.706	0		580	313.706	0		580	313.706	0		580	313.706	0
580	315.314	0		580	315.314	0		580	315.314	0		580	315.314	0		580	315.314	0
580	316.922	0		580	316.922	0		580	316.922	0		580	316.922	0		580	316.922	0
580	318.53	0		580	318.53	0		580	318.53	0		580	318.53	0		580	318.53	0
580	320.139	0		580	320.139	0		580	320.139	0		580	320.139	0		580	320.139	0
580	321.749	0		580	321.749	0		580	321.749	0		580	321.749	0		580	321.749	0
580	323.359	0		580	323.359	0		580	323.359	0		580	323.359	0		580	323.359	0
580	324.969	0		580	324.969	0		580	324.969	0		580	324.969	0		580	324.969	0
580	326.581	0		580	326.581	0		580	326.581	0		580	326.581	0		580	326.581	0
580	328.192	0		580	328.192	0		580	328.192	0		580	328.192	0		580	328.192	0
580	329.805	0		580	329.805	0		580	329.805	0		580	329.805	0		580	329.805	0
580	331.417	0		580	331.417	0		580	331.417	0		580	331.417	0		580	331.417	0
580	333.031	0		580	333.031	0		580	333.031	0		580	333.031	0		580	333.031	0
580	334.645	0		580	334.645	0		580	334.645	0		580	334.645	0		580	334.645	0
580	336.259	0		580	336.259	0		580	336.259	0		580	336.259	0		580	336.259	0
580	337.874	0		580	337.874	0		580	337.874	0		580	337.874	0		580	337.874	0
580	339.489	0		580	339.489	0		580	339.489	0		580	339.489	0		580	339.489	0
580	341.105	0		580	341.105	0		580	341.105	0		580	341.105	0		580	341.105	0
580	342.722	0		580	342.722	0		580	342.722	0		580	342.722	0		580	342.722	0
580	344.339	0		580	344.339	0		580	344.339	0		580	344.339	0		580	344.339	0
580	345.957	0		580	345.957	0		580	345.957	0		580	345.957	0		580	345.957	0
580	347.575	0		580	347.575	0		580	347.575	0		580	347.575	0		580	347.575	0
580	349.193	0		580	349.193	0		580	349.193	0		580	349.193	0		580	349.193	0
580	350.812	0		580	350.812	0		580	350.812	0		580	350.812	0		580	350.812	0
580	352.432	0		580	352.432	0		580	352.432	0		580	352.432	0		580	352.432	0
580	354.052	0		580	354.052	0		580	354.052	0		580	354.052	0		580	354.052	0
580	355.673	0		580	355.673	0		580	355.673	0		580	355.673	0		580	355.673	0
580	357.294	0		580	357.294	0		580	357.294	0		580	357.294	0		580	357.294	0
580	358.915	0		580	358.915	0		580	358.915	0		580	358.915	0		580	358.915	0
580	360.538	0		580	360.538	0		580	360.538	0		580	360.538	0		580	360.538	0
580	362.16	0		580	362.16	0		580	362.16	0		580	362.16	0		580	362.16	0
580	363.783	0		580	363.783	0		580	363.783	0		580	363.783	0		580	363.783	0
580	365.407	0		580	365.407	0		580	365.407	0		580	365.407	0		580	365.407	0
580	367.031	0		580	367.031	0		580	367.031	0		580	367.031	0		580	367.031	0
580	368.656	0		580	368.656	0		580	368.656	0		580	368.656	0		580	368.656	0
580	370.281	0		580	370.281	0		580	370.281	0		580	370.281	0		580	370.281	0
580	371.907	0		580	371.907	0		580	371.907	0		580	371.907	0		580	371.907	0
580	373.533	0		580	373.533	0		580	373.533	0		580	373.533	0		580	373.533	0
580	375.159	0		580	375.159	0		580	375.159	0		580	375.159	0		580	375.159	0
580	376.786	0		580	376.786	0		580	376.786	0		580	376.786	0		580	376.786	0
580	378.414	0		580	378.414	0		580	378.414	0		580	378.414	0		580	378.414	0
580	380.042	0		580	380.042	0		580	380.042	0		580	380.042	0		580	380.042	0
580	381.67	0		580	381.67	0		580	381.67	0		580	381.67	0		580	381.67	0
580	383.299	0		580	383.299	0		580	383.299	0		580	383.299	0		580	383.299	0
580	384.929	0		580	384.929	0		580	384.929	0		580	384.929	0		580	384.929	0
580	386.559	0		580	386.559	0		580	386.559	0		580	386.559	0		580	386.559	0
580	388.189	0		580	388.189	0		580	388.189	0		580	388.189	0		580	388.189	0
580	389.82	0		580	389.82	0		580	389.82	0		580	389.82	0		580	389.82	0
580	391.451	0		580	391.451	0		580	391.451	0		580	391.451	0		580	391.451	0
580	393.083	0		580	393.083	0		580	393.083	0		580	393.083	0		580	393.083	0
580	394.715	0		580	394.715	0		580	394.715	0		580	394.715	0		580	394.715	0
580	396.348	0		580	396.348	0		580	396.348	0		580	396.348	0		580	396.348	0
580	397.981	0		580	397.981	0		580	397.981	0		580	397.981	0		580	397.981	0
580	399.614	0		580	399.614	0		580	399.614	0		580	399.614	0		580	399.614	0
580	401.248	0		580	401.248	0		580	401.248	0		580	401.248	0		580	401.248	0
580	402.883	0		580	402.883	0		580	402.883	0		580	402.883	0		580	402.883	0
580	404.518	0		580	404.518	0		580	404.518	0		580	404.518	0		580	404.518	0
580	406.153	0		580	406.153	0		580	406.153	0		580	406.153	0		580	406.153	0
580	407.789	0		580	407.789	0		580	407.789	0		580	407.789	0		580	407.789	0
580	409.425	0		580	409.425	0		580	409.425	0		580	409.425	0		580	409.425	0
580	411.062	0		580	411.062	0		580	411.062	0		580	411.062	0		580	411.062	0
580	412.699	0		580	412.699	0		580	412.699	0		580	412.699	0		580	412.699	0
580	414.336	0		580	414.336	0		580	414.336	0		580	414.336	0		580	414.336	0
580	415.974	0		580	415.974	0		580	415.974	0		580	415.974	0		580	415.974	0
580	417.613	0		580	417.613	0		580	417.613	0		580	417.613	0		580	417.613	0
580	419.251	0		580	419.251	0		580	419.251	0		580	419.251	0		580	419.251	0
580	420.891	0		580	420.891	0		580	420.891	0		580	420.891	0		580	420.891	0
580	422.53	0		580	422.53	0		580	422.53	0		580	422.53	0		580	422.53	0
580	424.17	0		580	424.17	0		580	424.17	0		580	424.17	0		580	424.17	0
580	425.811	0		580	425.811	0		580	425.811	0		580	425.811	0		580	425.811	0
580	427.452	0		580	427.452	0		580	427.452	0		580	427.452	0		580	427.452	0
580	429.093	0		580	429.093	0		580	429.093	0		580	429.093	0		580	429.093	0
580	430.735	0		580	430.735	0		580	430.735	0		580	430.735	0		580	430.735	0
580	432.377	0		580	432.377	0		580	432.377	0		580	432.377	0		580	432.377	0
580	434.019	0		580	434.019	0		580	434.019	0		580	434.019	0		580	434.019	0
580	435.662	0		580	435.662	0		580	435.662	0		580	435.662	0		580	435.662	0
580	437.306	0		580	437.306	0		580	437.306	0		580	437.306	0		580	437.306	0
580	438.949	0		580	438.949	0		580	438.949	0		580	438.949	0		580	438.949	0
580	440.594	0		580	440.594	0		580	440.594	0		580	440.594	0		580	440.594	0
580	442.238	0		580	442.238	0		580	442.238	0		580	442.238	0		580	442.238	0
580	443.883	0		580	443.883	0		580	443.883	0		580	443.883	0		580	443.883	0
580	445.528	0		580	445.528	0		580	445.528	0		580	445.528	0		580	445.528	0
580	447.174	0		580	447.174	0		580	447.174	0		580	447.174	0		580	447.174	0
580	448.82	0		580	448.82	0		580	448.82	0		580	448.82	0		580	448.82	0
580	450.467	0		580	450.467	0		580	450.467	0		580	450.467	0		580	450.467	0
580	452.113	0		580	452.113	0		580	452.113	0		580	452.113	0		580	452.113	0
580	453.761	0		580	453.761	0		580	453.761	0		580	453.761	0		580	453.761	0
580	455.408	0		580	455.408	0		580	455.408	0		580	455.408	0		580	455.408	0
580	457.056	0		580	457.056	0		580	457.056	0		580	457.056	0		580	457.056	0
580	458.704	0		580	458.704	0		580	458.704	0		580	458.704	0		580	458.704	0
580	460.353	0		580	460.353	0		580	460.353	0		580	460.353	0		580	460.353	0
580	462.002	0		580	462.002	0		580	462.002	0		580	462.002	0		580	462.002	0
580	463.652	0		580	463.652	0		580	463.652	0		580	463.652	0		580	463.652	0
580	465.301	0		580	465.301	0		580	465.301	0		580	465.301	0		580	465.301	0
580	466.951	0		580	466.951	0		580	466.951	0		580	466.951	0		580	466.951	0
580	468.602	0		580	468.602	0		580	468.602	0		580	468.602	0		580	468.602	0
580	470.253	0		580	470.253	0		580	470.253	0		580	470.253	0		580	470.253	0
580	471.904	0		580	471.904	0		580	471.904	0		580	471.904	0		580	471.904	0
580	473.556	0		580	473.556	0		580	473.556	0		580	473.556	0		580	473.556	0
580	475.207	0		580	475.207	0		580	475.207	0		580	475.207	0		580	475.207	0
580	476.86	0		580	476.86	0		580	476.86	0		580	476.86	0		580	476.86	0
580	478.512	0		580	478.512	0		580	478.512	0		580	478.512	0		580	478.512	0
580	480.165	0		580	480.165	0		580	480.165	0		580	480.165	0		580	480.165	0
580	481.818	0		580	481.818	0		580	481.818	0		580	481.818	0		580	481.818	0
580	483.472	0		580	483.472	0		580	483.472	0		580	483.472	0		580	483.472	0
580	485.126	0		580	485.126	0		580	485.126	0		580	485.126	0		580	485.126	0
580	486.78	0		580	486.78	0		580	486.78	0		580	486.78	0		580	486.78	0
580	488.435	0		580	488.435	0		580	488.435	0		580	488.435	0		580	488.435	0
580	490.09	0		580	490.09	0		580	490.09	0		580	490.09	0		580	490.09	0
580	491.745	0		580	491.745	0		580	491.745	0		580	491.745	0		580	491.745	0
580	493.4	0		580	493.4	0		580	493.4	0		580	493.4	0		580	493.4	0
580	495.056	0		580	495.056	0		580	495.056	0		580	495.056	0		580	495.056	0
580	496.712	0		580	496.712	0		580	496.712	0		580	496.712	0		580	496.712	0
580	498.369	0		580	498.369	0		580	498.369	0		580	498.369	0		580	498.369	0
580	500.026	0		580	500.026	0		580	500.026	0		580	500.026	0		580	500.026	0
580	501.683	0		580	501.683	0		580	501.683	0		580	501.683	0		580	501.683	0
580	503.34	0		580	503.34	0		580	503.34	0		580	503.34	0		580	503.34	0
580	504.998	0		580	504.998	0		580	504.998	0		580	504.998	0		580	504.998	0
580	506.656	0		580	506.656	0		580	506.656	0		580	506.656	0		580	506.656	0
580	508.314	0		580	508.314	0		580	508.314	0		580	508.314	0		580	508.314	0
580	509.973	0		580	509.973	0		580	509.973	0		580	509.973	0		580	509.973	0
580	511.632	0		580	511.632	0		580	511.632	0		580	511.632	0		580	511.632	0
580	513.291	0		580	513.291	0		580	513.291	0		580	513.291	0		580	513.291	0
580	514.95	0		580	514.95	0		580	514.95	0		580	514.95	0		580	514.95	0
580	516.61	0		580	516.61	0		580	516.61	0		580	516.61	0		580	516.61	0
580	518.27	0		580	518.27	0		580	518.27	0		580	518.27	0		580	518.27	0
580	519.93	0		580	519.93	0		580	519.93	0		580	519.93	0		580	519.93	0
580	521.591	0		580	521.591	0		580	521.591	0		580	521.591	0		580	521.591	0
580	523.252	0		580	523.252	0		580	523.252	0		580	523.252	0		580	523.252	0
580	524.913	0		580	524.913	0		580	524.913	0		580	524.913	0		580	524.913	0
580	526.574	0		580	526.574	0		580	526.574	0		580	526.574	0		580	526.574	0
580	528.236	0		580	528.236	0		580	528.236	0		580	528.236	0		580	528.236	0
580	529.898	0		580	529.898	0		580	529.898	0		580	529.898	0		580	529.898	0
580	531.56	0		580	531.56	0		580	531.56	0		580	531.56	0		580	531.56	0
580	533.223	0		580	533.223	0		580	533.223	0		580	533.223	0		580	533.223	0
580	534.885	0		580	534.885	0		580	534.885	0		580	534.885	0		580	534.885	0
580	536.548	0		580	536.548	0		580	536.548	0		580	536.548	0		580	536.548	0
580	538.212	0		580	538.212	0		580	538.212	0		580	538.212	0		580	538.212	0
580	539.875	0		580	539.875	0		580	539.875	0		580	539.875	0		580	539.875	0
580	541.539	0		580	541.539	0		580	541.539	0		580	541.539	0		580	541.539	0
580	543.203	0		580	543.203	0		580	543.203	0		580	543.203	0		580	543.203	0
580	544.867	0		580	544.867	0		580	544.867	0		580	544.867	0		580	544.867	0
580	546.531	0		580	546.531	0		580	546.531	0		580	546.531	0		580	546.531	0
580	548.196	0		580	548.196	0		580	548.196	0		580	548.196	0		580	548.196	0
580	549.861	0		580	549.861	0		580	549.861	0		580	549.861	0		580	549.861	0
580	551.526	0		580	551.526	0		580	551.526	0		580	551.526	0		580	551.526	0
580	553.192	0		580	553.192	0		580	553.192	0		580	553.192	0		580	553.192	0
580	554.857	0		580	554.857	0		580	554.857	0		580	554.857	0		580	554.857	0
580	556.523	0		580	556.523	0		580	556.523	0		580	556.523	0		580	556.523	0
580	558.189	0		580	558.189	0		580	558.189	0		580	558.189	0		580	558.189	0
580	559.855	0		580	559.855	0		580	559.855	0		580	559.855	0		580	559.855	0
580	561.522	0		580	561.522	0		580	561.522	0		580	561.522	0		580	561.522	0
580	563.188	0		580	563.188	0		580	563.188	0		580	563.188	0		580	563.188	0
580	564.855	0		580	564.855	0		580	564.855	0		580	564.855	0		580	564.855	0
580	566.522	0		580	566.522	0		580	566.522	0		580	566.522	0		580	566.522	0
580	568.19	0		580	568.19	0		580	568.19	0		580	568.19	0		580	568.19	0
580	569.857	0		580	569.857	0		580	569.857	0		580	569.857	0		580	569.857	0
580	571.525	0		580	571.525	0		580	571.525	0		580	571.525	0		580	571.525	0
580	573.193	0		580	573.193	0		580	573.193	0		580	573.193	0		580	573.193	0
580	574.861	0		580	574.861	0		580	574.861	0		580	574.861	0		580	574.861	0
580	576.529	0		580	576.529	0		580	576.529	0		580	576.529	0		580	576.529	0
580	578.198	0		580	578.198	0		580	578.198	0		580	578.198	0		580	578.198	0
580	579.867	0		580	579.867	0		580	579.867	0		580	579.867	0		580	579.867	0
580	581.535	0		580	581.535	0		580	581.535	0		580	581.535	0		580	581.535	0
580	583.204	0		580	583.204	0		580	583.204	0		580	583.204	0		580	583.204	0
580	584.874	0		580	584.874	0		580	584.874	0		580	584.874	0		580	584.874	0
580	586.543	0		580	586.543	0		580	586.543	0		580	586.543	0		580	586.543	0
580	588.213	0		580	588.213	0		580	588.213	0		580	588.213	0		580	588.213	0
580	589.882	0		580	589.882	0		580	589.882	0		580	589.882	0		580	589.882	0
580	591.552	7.54523		580	591.552	49.7903		580	591.552	26.3363		580	591.552	21.6212		580	591.552	48.0656
580	593.222	12.2582		580	593.222	-38.7124		580	593.222	-21.7399		580	593.222	8.47044		580	593.222	-13.2752
580	594.893	6.67434		580	594.893	2.8597		580	594.893	20.0212		580	594.893	-0.951		580	594.893	7.64855
580	596.563	19.0372		580	596.563	-9.50998		580	596.563	4.75942		580	596.563	-3.80428		580	596.563	-3.81774
580	598.234	-30.7921		580	598.234	-21.167		580	598.234	8.63975		580	598.234	-10.5878		580	598.234	-1.94427
580	599.904	-14.6562		580	599.904	-9.79645		580	599.904	-10.7612		580	599.904	-45.8283		580	599.904	-28.3868
580	601.575	17.5923		580	601.575	8.8238		580	601.575	10.7661		580	601.575	12.7068		580	601.575	28.4045
580	603.246	-13.8393		580	603.246	16.7809		580	603.246	1.97356		580	603.246	-2.96553		580	603.246	-12.8848
580	604.917	-10.8569		580	604.917	-15.7812		580	604.917	2.94564		580	604.917	-14.7898		580	604.917	14.8173
580	606.589	19.8444		580	606.589	20.8286		580	606.589	38.6858		580	606.589	54.5002		580	606.589	8.9623
580	608.26	-24.7748		580	608.26	-0.03963		580	608.26	-1.01524		580	608.26	-41.5734		580	608.26	-4.98653
580	609.932	-3.9908		580	609.932	-5.98641		580	609.932	-14.925		580	609.932	-9.94709		580	609.932	21.8999
580	611.603	15.926		580	611.603	-1.98878		580	611.603	3.9815		580	611.603	14.9167		580	611.603	18.9594
580	613.275	17.9766		580	613.275	11.0017		580	613.275	33.9408		580	613.275	37.8952		580	613.275	11.0233
580	614.947	0.99132		580	614.947	-2.02721		580	614.947	-9.04413		580	614.947	-25.0733		580	614.947	-9.06525
580	616.619	-2.02551		580	616.619	3.0125		580	616.619	-15.1488		580	616.619	15.1183		580	616.619	5.05187
580	618.291	32.9267		580	618.291	-5.12837		580	618.291	18.5245		580	618.291	-4.10458		580	618.291	4.13107
580	619.964	-25.0871		580	619.964	-9.43975		580	619.964	-5.25368		580	619.964	-6.2917		580	619.964	18.8087
575	213.643	0		575	213.643	0		575	213.643	0		575	213.643	0		575	213.643	0
575	215.212	0		575	215.212	0		575	215.212	0		575	215.212	0		575	215.212	0
575	216.781	0		575	216.781	0		575	216.781	0		575	216.781	0		575	216.781	0
575	218.351	0		575	218.351	0		575	218.351	0		575	218.351	0		575	218.351	0
575	219.922	0		575	219.922	0		575	219.922	0		575	219.922	0		575	219.922	0
575	221.493	0		575	221.493	0		575	221.493	0		575	221.493	0		575	221.493	0
575	223.065	0		575	223.065	0		575	223.065	0		575	223.065	0		575	223.065	0
575	224.638	0		575	224.638	0		575	224.638	0		575	224.638	0		575	224.638	0
575	226.211	0		575	226.211	0		575	226.211	0		575	226.211	0		575	226.211	0
575	227.785	0		575	227.785	0		575	227.785	0		575	227.785	0		575	227.785	0
575	229.36	0		575	229.36	0		575	229.36	0		575	229.36	0		575	229.36	0
575	230.935	0		575	230.935	0		575	230.935	0		575	230.935	0		575	230.935	0
575	232.511	0		575	232.511	0		575	232.511	0		575	232.511	0		575	232.511	0
575	234.088	0		575	234.088	0		575	234.088	0		575	234.088	0		575	234.088	0
575	235.665	0		575	235.665	0		575	235.665	0		575	235.665	0		575	235.665	0
575	237.243	0		575	237.243	0		575	237.243	0		575	237.243	0		575	237.243	0
575	238.822	0		575	238.822	0		575	238.822	0		575	238.822	0		575	238.822	0
575	240.401	0		575	240.401	0		575	240.401	0		575	240.401	0		575	240.401	0
575	241.981	0		575	241.981	0		575	241.981	0		575	241.981	0		575	241.981	0
575	243.561	0		575	243.561	0		575	243.561	0		575	243.561	0		575	243.561	0
575	245.142	0		575	245.142	0		575	245.142	0		575	245.142	0		575	245.142	0
575	246.724	0		575	246.724	0		575	246.724	0		575	246.724	0		575	246.724	0
575	248.306	0		575	248.306	0		575	248.306	0		575	248.306	0		575	248.306	0
575	249.889	0		575	249.889	0		575	249.889	0		575	249.889	0		575	249.889	0
575	251.473	0		575	251.473	0		575	251.473	0		575	251.473	0		575	251.473	0
575	253.057	0		575	253.057	0		575	253.057	0		575	253.057	0		575	253.057	0
575	254.642	0		575	254.642	0		575	254.642	0		575	254.642	0		575	254.642	0
575	256.228	0		575	256.228	0		575	256.228	0		575	256.228	0		575	256.228	0
575	257.814	0		575	257.814	0		575	257.814	0		575	257.814	0		575	257.814	0
575	259.4	0		575	259.4	0		575	259.4	0		575	259.4	0		575	259.4	0
575	260.988	0		575	260.988	0		575	260.988	0		575	260.988	0		575	260.988	0
575	262.576	0		575	262.576	0		575	262.576	0		575	262.576	0		575	262.576	0
575	264.164	0		575	264.164	0		575	264.164	0		575	264.164	0		575	264.164	0
575	265.754	0		575	265.754	0		575	265.754	0		575	265.754	0		575	265.754	0
575	267.343	0		575	267.343	0		575	267.343	0		575	267.343	0		575	267.343	0
575	268.934	0		575	268.934	0		575	268.934	0		575	268.934	0		575	268.934	0
575	270.525	0		575	270.525	0		575	270.525	0		575	270.525	0		575	270.525	0
575	272.117	0		575	272.117	0		575	272.117	0		575	272.117	0		575	272.117	0
575	273.709	0		575	273.709	0		575	273.709	0		575	273.709	0		575	273.709	0
575	275.302	0		575	275.302	0		575	275.302	0		575	275.302	0		575	275.302	0
575	276.895	0		575	276.895	0		575	276.895	0		575	276.895	0		575	276.895	0
575	278.489	0		575	278.489	0		575	278.489	0		575	278.489	0		575	278.489	0
575	280.084	0		575	280.084	0		575	280.084	0		575	280.084	0		575	280.084	0
575	281.679	0		575	281.679	0		575	281.679	0		575	281.679	0		575	281.679	0
575	283.275	0		575	283.275	0		575	283.275	0		575	283.275	0		575	283.275	0
575	284.871	0		575	284.871	0		575	284.871	0		575	284.871	0		575	284.871	0
575	286.468	0		575	286.468	0		575	286.468	0		575	286.468	0		575	286.468	0
575	288.066	0		575	288.066	0		575	288.066	0		575	288.066	0		575	288.066	0
575	289.664	0		575	289.664	0		575	289.664	0		575	289.664	0		575	289.664	0
575	291.263	0		575	291.263	0		575	291.263	0		575	291.263	0		575	291.263	0
575	292.862	0		575	292.862	0		575	292.862	0		575	292.862	0		575	292.862	0
575	294.462	0		575	294.462	0		575	294.462	0		575	294.462	0		575	294.462	0
575	296.063	0		575	296.063	0		575	296.063	0		575	296.063	0		575	296.063	0
575	297.664	0		575	297.664	0		575	297.664	0		575	297.664	0		575	297.664	0
575	299.266	0		575	299.266	0		575	299.266	0		575	299.266	0		575	299.266	0
575	300.868	0		575	300.868	0		575	300.868	0		575	300.868	0		575	300.868	0
575	302.471	0		575	302.471	0		575	302.471	0		575	302.471	0		575	302.471	0
575	304.074	0		575	304.074	0		575	304.074	0		575	304.074	0		575	304.074	0
575	305.678	0		575	305.678	0		575	305.678	0		575	305.678	0		575	305.678	0
575	307.283	0		575	307.283	0		575	307.283	0		575	307.283	0		575	307.283	0
575	308.888	0		575	308.888	0		575	308.888	0		575	308.888	0		575	308.888	0
575	310.493	0		575	310.493	0		575	310.493	0		575	310.493	0		575	310.493	0
575	312.1	0		575	312.1	0		575	312.1	0		575	312.1	0		575	312.1	0
575	313.706	0		575	313.706	0		575	313.706	0		575	313.706	0		575	313.706	0
575	315.314	0		575	315.314	0		575	315.314	0		575	315.314	0		575	315.314	0
575	316.922	0		575	316.922	0		575	316.922	0		575	316.922	0		575	316.922	0
575	318.53	0		575	318.53	0		575	318.53	0		575	318.53	0		575	318.53	0
575	320.139	0		575	320.139	0		575	320.139	0		575	320.139	0		575	320.139	0
575	321.749	0		575	321.749	0		575	321.749	0		575	321.749	0		575	321.749	0
575	323.359	0		575	323.359	0		575	323.359	0		575	323.359	0		575	323.359	0
575	324.969	0		575	324.969	0		575	324.969	0		575	324.969	0		575	324.969	0
575	326.581	0		575	326.581	0		575	326.581	0		575	326.581	0		575	326.581	0
575	328.192	0		575	328.192	0		575	328.192	0		575	328.192	0		575	328.192	0
575	329.805	0		575	329.805	0		575	329.805	0		575	329.805	0		575	329.805	0
575	331.417	0		575	331.417	0		575	331.417	0		575	331.417	0		575	331.417	0
575	333.031	0		575	333.031	0		575	333.031	0		575	333.031	0		575	333.031	0
575	334.645	0		575	334.645	0		575	334.645	0		575	334.645	0		575	334.645	0
575	336.259	0		575	336.259	0		575	336.259	0		575	336.259	0		575	336.259	0
575	337.874	0		575	337.874	0		575	337.874	0		575	337.874	0		575	337.874	0
575	339.489	0		575	339.489	0		575	339.489	0		575	339.489	0		575	339.489	0
575	341.105	0		575	341.105	0		575	341.105	0		575	341.105	0		575	341.105	0
575	342.722	0		575	342.722	0		575	342.722	0		575	342.722	0		575	342.722	0
575	344.339	0		575	344.339	0		575	344.339	0		575	344.339	0		575	344.339	0
575	345.957	0		575	345.957	0		575	345.957	0		575	345.957	0		575	345.957	0
575	347.575	0		575	347.575	0		575	347.575	0		575	347.575	0		575	347.575	0
575	349.193	0		575	349.193	0		575	349.193	0		575	349.193	0		575	349.193	0
575	350.812	0		575	350.812	0		575	350.812	0		575	350.812	0		575	350.812	0
575	352.432	0		575	352.432	0		575	352.432	0		575	352.432	0		575	352.432	0
575	354.052	0		575	354.052	0		575	354.052	0		575	354.052	0		575	354.052	0
575	355.673	0		575	355.673	0		575	355.673	0		575	355.673	0		575	355.673	0
575	357.294	0		575	357.294	0		575	357.294	0		575	357.294	0		575	357.294	0
575	358.915	0		575	358.915	0		575	358.915	0		575	358.915	0		575	358.915	0
575	360.538	0		575	360.538	0		575	360.538	0		575	360.538	0		575	360.538	0
575	362.16	0		575	362.16	0		575	362.16	0		575	362.16	0		575	362.16	0
575	363.783	0		575	363.783	0		575	363.783	0		575	363.783	0		575	363.783	0
575	365.407	0		575	365.407	0		575	365.407	0		575	365.407	0		575	365.407	0
575	367.031	0		575	367.031	0		575	367.031	0		575	367.031	0		575	367.031	0
575	368.656	0		575	368.656	0		575	368.656	0		575	368.656	0		575	368.656	0
575	370.281	0		575	370.281	0		575	370.281	0		575	370.281	0		575	370.281	0
575	371.907	0		575	371.907	0		575	371.907	0		575	371.907	0		575	371.907	0
575	373.533	0		575	373.533	0		575	373.533	0		575	373.533	0		575	373.533	0
575	375.159	0		575	375.159	0		575	375.159	0		575	375.159	0		575	375.159	0
575	376.786	0		575	376.786	0		575	376.786	0		575	376.786	0		575	376.786	0
575	378.414	0		575	378.414	0		575	378.414	0		575	378.414	0		575	378.414	0
575	380.042	0		575	380.042	0		575	380.042	0		575	380.042	0		575	380.042	0
575	381.67	0		575	381.67	0		575	381.67	0		575	381.67	0		575	381.67	0
575	383.299	0		575	383.299	0		575	383.299	0		575	383.299	0		575	383.299	0
575	384.929	0		575	384.929	0		575	384.929	0		575	384.929	0		575	384.929	0
575	386.559	0		575	386.559	0		575	386.559	0		575	386.559	0		575	386.559	0
575	388.189	0		575	388.189	0		575	388.189	0		575	388.189	0		575	388.189	0
575	389.82	0		575	389.82	0		575	389.82	0		575	389.82	0		575	389.82	0
575	391.451	0		575	391.451	0		575	391.451	0		575	391.451	0		575	391.451	0
575	393.083	0		575	393.083	0		575	393.083	0		575	393.083	0		575	393.083	0
575	394.715	0		575	394.715	0		575	394.715	0		575	394.715	0		575	394.715	0
575	396.348	0		575	396.348	0		575	396.348	0		575	396.348	0		575	396.348	0
575	397.981	0		575	397.981	0		575	397.981	0		575	397.981	0		575	397.981	0
575	399.614	0		575	399.614	0		575	399.614	0		575	399.614	0		575	399.614	0
575	401.248	0		575	401.248	0		575	401.248	0		575	401.248	0		575	401.248	0
575	402.883	0		575	402.883	0		575	402.883	0		575	402.883	0		575	402.883	0
575	404.518	0		575	404.518	0		575	404.518	0		575	404.518	0		575	404.518	0
575	406.153	0		575	406.153	0		575	406.153	0		575	406.153	0		575	406.153	0
575	407.789	0		575	407.789	0		575	407.789	0		575	407.789	0		575	407.789	0
575	409.425	0		575	409.425	0		575	409.425	0		575	409.425	0		575	409.425	0
575	411.062	0		575	411.062	0		575	411.062	0		575	411.062	0		575	411.062	0
575	412.699	0		575	412.699	0		575	412.699	0		575	412.699	0		575	412.699	0
575	414.336	0		575	414.336	0		575	414.336	0		575	414.336	0		575	414.336	0
575	415.974	0		575	415.974	0		575	415.974	0		575	415.974	0		575	415.974	0
575	417.613	0		575	417.613	0		575	417.613	0		575	417.613	0		575	417.613	0
575	419.251	0		575	419.251	0		575	419.251	0		575	419.251	0		575	419.251	0
575	420.891	0		575	420.891	0		575	420.891	0		575	420.891	0		575	420.891	0
575	422.53	0		575	422.53	0		575	422.53	0		575	422.53	0		575	422.53	0
575	424.17	0		575	424.17	0		575	424.17	0		575	424.17	0		575	424.17	0
575	425.811	0		575	425.811	0		575	425.811	0		575	425.811	0		575	425.811	0
575	427.452	0		575	427.452	0		575	427.452	0		575	427.452	0		575	427.452	0
575	429.093	0		575	429.093	0		575	429.093	0		575	429.093	0		575	429.093	0
575	430.735	0		575	430.735	0		575	430.735	0		575	430.735	0		575	430.735	0
575	432.377	0		575	432.377	0		575	432.377	0		575	432.377	0		575	432.377	0
575	434.019	0		575	434.019	0		575	434.019	0		575	434.019	0		575	434.019	0
575	435.662	0		575	435.662	0		575	435.662	0		575	435.662	0		575	435.662	0
575	437.306	0		575	437.306	0		575	437.306	0		575	437.306	0		575	437.306	0
575	438.949	0		575	438.949	0		575	438.949	0		575	438.949	0		575	438.949	0
575	440.594	0		575	440.594	0		575	440.594	0		575	440.594	0		575	440.594	0
575	442.238	0		575	442.238	0		575	442.238	0		575	442.238	0		575	442.238	0
575	443.883	0		575	443.883	0		575	443.883	0		575	443.883	0		575	443.883	0
575	445.528	0		575	445.528	0		575	445.528	0		575	445.528	0		575	445.528	0
575	447.174	0		575	447.174	0		575	447.174	0		575	447.174	0		575	447.174	0
575	448.82	0		575	448.82	0		575	448.82	0		575	448.82	0		575	448.82	0
575	450.467	0		575	450.467	0		575	450.467	0		575	450.467	0		575	450.467	0
575	452.113	0		575	452.113	0		575	452.113	0		575	452.113	0		575	452.113	0
575	453.761	0		575	453.761	0		575	453.761	0		575	453.761	0		575	453.761	0
575	455.408	0		575	455.408	0		575	455.408	0		575	455.408	0		575	455.408	0
575	457.056	0		575	457.056	0		575	457.056	0		575	457.056	0		575	457.056	0
575	458.704	0		575	458.704	0		575	458.704	0		575	458.704	0		575	458.704	0
575	460.353	0		575	460.353	0		575	460.353	0		575	460.353	0		575	460.353	0
575	462.002	0		575	462.002	0		575	462.002	0		575	462.002	0		575	462.002	0
575	463.652	0		575	463.652	0		575	463.652	0		575	463.652	0		575	463.652	0
575	465.301	0		575	465.301	0		575	465.301	0		575	465.301	0		575	465.301	0
575	466.951	0		575	466.951	0		575	466.951	0		575	466.951	0		575	466.951	0
575	468.602	0		575	468.602	0		575	468.602	0		575	468.602	0		575	468.602	0
575	470.253	0		575	470.253	0		575	470.253	0		575	470.253	0		575	470.253	0
575	471.904	0		575	471.904	0		575	471.904	0		575	471.904	0		575	471.904	0
575	473.556	0		575	473.556	0		575	473.556	0		575	473.556	0		575	473.556	0
575	475.207	0		575	475.207	0		575	475.207	0		575	475.207	0		575	475.207	0
575	476.86	0		575	476.86	0		575	476.86	0		575	476.86	0		575	476.86	0
575	478.512	0		575	478.512	0		575	478.512	0		575	478.512	0		575	478.512	0
575	480.165	0		575	480.165	0		575	480.165	0		575	480.165	0		575	480.165	0
575	481.818	0		575	481.818	0		575	481.818	0		575	481.818	0		575	481.818	0
575	483.472	0		575	483.472	0		575	483.472	0		575	483.472	0		575	483.472	0
575	485.126	0		575	485.126	0		575	485.126	0		575	485.126	0		575	485.126	0
575	486.78	0		575	486.78	0		575	486.78	0		575	486.78	0		575	486.78	0
575	488.435	0		575	488.435	0		575	488.435	0		575	488.435	0		575	488.435	0
575	490.09	0		575	490.09	0		575	490.09	0		575	490.09	0		575	490.09	0
575	491.745	0		575	491.745	0		575	491.745	0		575	491.745	0		575	491.745	0
575	493.4	0		575	493.4	0		575	493.4	0		575	493.4	0		575	493.4	0
575	495.056	0		575	495.056	0		575	495.056	0		575	495.056	0		575	495.056	0
575	496.712	0		575	496.712	0		575	496.712	0		575	496.712	0		575	496.712	0
575	498.369	0		575	498.369	0		575	498.369	0		575	498.369	0		575	498.369	0
575	500.026	0		575	500.026	0		575	500.026	0		575	500.026	0		575	500.026	0
575	501.683	0		575	501.683	0		575	501.683	0		575	501.683	0		575	501.683	0
575	503.34	0		575	503.34	0		575	503.34	0		575	503.34	0		575	503.34	0
575	504.998	0		575	504.998	0		575	504.998	0		575	504.998	0		575	504.998	0
575	506.656	0		575	506.656	0		575	506.656	0		575	506.656	0		575	506.656	0
575	508.314	0		575	508.314	0		575	508.314	0		575	508.314	0		575	508.314	0
575	509.973	0		575	509.973	0		575	509.973	0		575	509.973	0		575	509.973	0
575	511.632	0		575	511.632	0		575	511.632	0		575	511.632	0		575	511.632	0
575	513.291	0		575	513.291	0		575	513.291	0		575	513.291	0		575	513.291	0
575	514.95	0		575	514.95	0		575	514.95	0		575	514.95	0		575	514.95	0
575	516.61	0		575	516.61	0		575	516.61	0		575	516.61	0		575	516.61	0
575	518.27	0		575	518.27	0		575	518.27	0		575	518.27	0		575	518.27	0
575	519.93	0		575	519.93	0		575	519.93	0		575	519.93	0		575	519.93	0
575	521.591	0		575	521.591	0		575	521.591	0		575	521.591	0		575	521.591	0
575	523.252	0		575	523.252	0		575	523.252	0		575	523.252	0		575	523.252	0
575	524.913	0		575	524.913	0		575	524.913	0		575	524.913	0		575	524.913	0
575	526.574	0		575	526.574	0		575	526.574	0		575	526.574	0		575	526.574	0
575	528.236	0		575	528.236	0		575	528.236	0		575	528.236	0		575	528.236	0
575	529.898	0		575	529.898	0		575	529.898	0		575	529.898	0		575	529.898	0
575	531.56	0		575	531.56	0		575	531.56	0		575	531.56	0		575	531.56	0
575	533.223	0		575	533.223	0		575	533.223	0		575	533.223	0		575	533.223	0
575	534.885	0		575	534.885	0		575	534.885	0		575	534.885	0		575	534.885	0
575	536.548	0		575	536.548	0		575	536.548	0		575	536.548	0		575	536.548	0
575	538.212	0		575	538.212	0		575	538.212	0		575	538.212	0		575	538.212	0
575	539.875	0		575	539.875	0		575	539.875	0		575	539.875	0		575	539.875	0
575	541.539	0		575	541.539	0		575	541.539	0		575	541.539	0		575	541.539	0
575	543.203	0		575	543.203	0		575	543.203	0		575	543.203	0		575	543.203	0
575	544.867	0		575	544.867	0		575	544.867	0		575	544.867	0		575	544.867	0
575	546.531	0		575	546.531	0		575	546.531	0		575	546.531	0		575	546.531	0
575	548.196	0		575	548.196	0		575	548.196	0		575	548.196	0		575	548.196	0
575	549.861	0		575	549.861	0		575	549.861	0		575	549.861	0		575	549.861	0
575	551.526	0		575	551.526	0		575	551.526	0		575	551.526	0		575	551.526	0
575	553.192	0		575	553.192	0		575	553.192	0		575	553.192	0		575	553.192	0
575	554.857	0		575	554.857	0		575	554.857	0		575	554.857	0		575	554.857	0
575	556.523	0		575	556.523	0		575	556.523	0		575	556.523	0		575	556.523	0
575	558.189	0		575	558.189	0		575	558.189	0		575	558.189	0		575	558.189	0
575	559.855	0		575	559.855	0		575	559.855	0		575	559.855	0		575	559.855	0
575	561.522	0		575	561.522	0		575	561.522	0		575	561.522	0		575	561.522	0
575	563.188	0		575	563.188	0		575	563.188	0		575	563.188	0		575	563.188	0
575	564.855	0		575	564.855	0		575	564.855	0		575	564.855	0		575	564.855	0
575	566.522	0		575	566.522	0		575	566.522	0		575	566.522	0		575	566.522	0
575	568.19	0		575	568.19	0		575	568.19	0		575	568.19	0		575	568.19	0
575	569.857	0		575	569.857	0		575	569.857	0		575	569.857	0		575	569.857	0
575	571.525	0		575	571.525	0		575	571.525	0		575	571.525	0		575	571.525	0
575	573.193	0		575	573.193	0		575	573.193	0		575	573.193	0		575	573.193	0
575	574.861	0		575	574.861	0		575	574.861	0		575	574.861	0		575	574.861	0
575	576.529	0		575	576.529	0		575	576.529	0		575	576.529	0		575	576.529	0
575	578.198	0		575	578.198	0		575	578.198	0		575	578.198	0		575	578.198	0
575	579.867	0		575	579.867	0		575	579.867	0		575	579.867	0		575	579.867	0
575	581.535	0		575	581.535	0		575	581.535	0		575	581.535	0		575	581.535	0
575	583.204	0		575	583.204	0		575	583.204	0		575	583.204	0		575	583.204	0
575	584.874	0		575	584.874	0		575	584.874	0		575	584.874	0		575	584.874	0
575	586.543	-4.47207		575	586.543	4.47903		575	586.543	17.9038		575	586.543	7.16023		575	586.543	11.6739
575	588.213	5.38494		575	588.213	-8.04761		575	588.213	15.24		575	588.213	9.85839		575	588.213	16.1826
575	589.882	4.45923		575	589.882	2.67645		575	589.882	-18.7126		575	589.882	19.6014		575	589.882	21.4554
575	591.552	-7.15916		575	591.552	32.2338		575	591.552	34.0283		575	591.552	-4.47057		575	591.552	0.90301
575	593.222	18.8989		575	593.222	-26.1109		575	593.222	-25.2128		575	593.222	13.4906		575	593.222	-10.8414
575	594.893	2.72542		575	594.893	1.81567		575	594.893	9.08583		575	594.893	8.17464		575	594.893	3.6445
575	596.563	39.9539		575	596.563	5.4767		575	596.563	11.8259		575	596.563	1.83629		575	596.563	20.9566
575	598.234	-12.8607		575	598.234	-22.9508		575	598.234	-0.02892		575	598.234	-34.8488		575	598.234	-6.4612
575	599.904	-30.702		575	599.904	-12.1122		575	599.904	-4.67418		575	599.904	-36.2597		575	599.904	-14.0067
575	601.575	-1.86208		575	601.575	-3.72243		575	601.575	-23.2585		575	601.575	-14.8799		575	601.575	21.4572
575	603.246	-6.60334		575	603.246	3.7578		575	603.246	6.58546		575	603.246	-17.9002		575	603.246	-12.2908
575	604.917	-11.2712		575	604.917	-0.92615		575	604.917	13.1715		575	604.917	0.94875		575	604.917	35.8299
575	606.589	45.4023		575	606.589	24.6098		575	606.589	38.7863		575	606.589	68.9926		575	606.589	10.4564
575	608.26	-66.1572		575	608.26	-47.2925		575	608.26	-43.514		575	608.26	-85.9255		575	608.26	-58.7653
575	609.932	31.2676		575	609.932	14.2104		575	609.932	-6.62768		575	609.932	17.9926		575	609.932	35.1495
575	611.603	0.9378		575	611.603	-8.5537		575	611.603	11.3717		575	611.603	8.52522		575	611.603	-5.72071
575	613.275	11.4124		575	613.275	-1.90145		575	613.275	26.6242		575	613.275	-2.85132		575	613.275	22.8837
575	614.947	16.2541		575	614.947	6.68327		575	614.947	0.94686		575	614.947	-21.994		575	614.947	1.90999
575	616.619	7.68755		575	616.619	-12.5221		575	616.619	-16.3715		575	616.619	-6.74275		575	616.619	-4.83611
575	618.291	56.9147		575	618.291	-13.6913		575	618.291	26.5103		575	618.291	13.7467		575	618.291	26.5767
575	619.964	-30.8938		575	619.964	-21.9396		575	619.964	-5.0194		575	619.964	-26.8915		575	619.964	-13.0096
570	213.643	0		570	213.643	0		570	213.643	0		570	213.643	0		570	213.643	0
570	215.212	0		570	215.212	0		570	215.212	0		570	215.212	0		570	215.212	0
570	216.781	0		570	216.781	0		570	216.781	0		570	216.781	0		570	216.781	0
570	218.351	0		570	218.351	0		570	218.351	0		570	218.351	0		570	218.351	0
570	219.922	0		570	219.922	0		570	219.922	0		570	219.922	0		570	219.922	0
570	221.493	0		570	221.493	0		570	221.493	0		570	221.493	0		570	221.493	0
570	223.065	0		570	223.065	0		570	223.065	0		570	223.065	0		570	223.065	0
570	224.638	0		570	224.638	0		570	224.638	0		570	224.638	0		570	224.638	0
570	226.211	0		570	226.211	0		570	226.211	0		570	226.211	0		570	226.211	0
570	227.785	0		570	227.785	0		570	227.785	0		570	227.785	0		570	227.785	0
570	229.36	0		570	229.36	0		570	229.36	0		570	229.36	0		570	229.36	0
570	230.935	0		570	230.935	0		570	230.935	0		570	230.935	0		570	230.935	0
570	232.511	0		570	232.511	0		570	232.511	0		570	232.511	0		570	232.511	0
570	234.088	0		570	234.088	0		570	234.088	0		570	234.088	0		570	234.088	0
570	235.665	0		570	235.665	0		570	235.665	0		570	235.665	0		570	235.665	0
570	237.243	0		570	237.243	0		570	237.243	0		570	237.243	0		570	237.243	0
570	238.822	0		570	238.822	0		570	238.822	0		570	238.822	0		570	238.822	0
570	240.401	0		570	240.401	0		570	240.401	0		570	240.401	0		570	240.401	0
570	241.981	0		570	241.981	0		570	241.981	0		570	241.981	0		570	241.981	0
570	243.561	0		570	243.561	0		570	243.561	0		570	243.561	0		570	243.561	0
570	245.142	0		570	245.142	0		570	245.142	0		570	245.142	0		570	245.142	0
570	246.724	0		570	246.724	0		570	246.724	0		570	246.724	0		570	246.724	0
570	248.306	0		570	248.306	0		570	248.306	0		570	248.306	0		570	248.306	0
570	249.889	0		570	249.889	0		570	249.889	0		570	249.889	0		570	249.889	0
570	251.473	0		570	251.473	0		570	251.473	0		570	251.473	0		570	251.473	0
570	253.057	0		570	253.057	0		570	253.057	0		570	253.057	0		570	253.057	0
570	254.642	0		570	254.642	0		570	254.642	0		570	254.642	0		570	254.642	0
570	256.228	0		570	256.228	0		570	256.228	0		570	256.228	0		570	256.228	0
570	257.814	0		570	257.814	0		570	257.814	0		570	257.814	0		570	257.814	0
570	259.4	0		570	259.4	0		570	259.4	0		570	259.4	0		570	259.4	0
570	260.988	0		570	260.988	0		570	260.988	0		570	260.988	0		570	260.988	0
570	262.576	0		570	262.576	0		570	262.576	0		570	262.576	0		570	262.576	0
570	264.164	0		570	264.164	0		570	264.164	0		570	264.164	0		570	264.164	0
570	265.754	0		570	265.754	0		570	265.754	0		570	265.754	0		570	265.754	0
570	267.343	0		570	267.343	0		570	267.343	0		570	267.343	0		570	267.343	0
570	268.934	0		570	268.934	0		570	268.934	0		570	268.934	0		570	268.934	0
570	270.525	0		570	270.525	0		570	270.525	0		570	270.525	0		570	270.525	0
570	272.117	0		570	272.117	0		570	272.117	0		570	272.117	0		570	272.117	0
570	273.709	0		570	273.709	0		570	273.709	0		570	273.709	0		570	273.709	0
570	275.302	0		570	275.302	0		570	275.302	0		570	275.302	0		570	275.302	0
570	276.895	0		570	276.895	0		570	276.895	0		570	276.895	0		570	276.895	0
570	278.489	0		570	278.489	0		570	278.489	0		570	278.489	0		570	278.489	0
570	280.084	0		570	280.084	0		570	280.084	0		570	280.084	0		570	280.084	0
570	281.679	0		570	281.679	0		570	281.679	0		570	281.679	0		570	281.679	0
570	283.275	0		570	283.275	0		570	283.275	0		570	283.275	0		570	283.275	0
570	284.871	0		570	284.871	0		570	284.871	0		570	284.871	0		570	284.871	0
570	286.468	0		570	286.468	0		570	286.468	0		570	286.468	0		570	286.468	0
570	288.066	0		570	288.066	0		570	288.066	0		570	288.066	0		570	288.066	0
570	289.664	0		570	289.664	0		570	289.664	0		570	289.664	0		570	289.664	0
570	291.263	0		570	291.263	0		570	291.263	0		570	291.263	0		570	291.263	0
570	292.862	0		570	292.862	0		570	292.862	0		570	292.862	0		570	292.862	0
570	294.462	0		570	294.462	0		570	294.462	0		570	294.462	0		570	294.462	0
570	296.063	0		570	296.063	0		570	296.063	0		570	296.063	0		570	296.063	0
570	297.664	0		570	297.664	0		570	297.664	0		570	297.664	0		570	297.664	0
570	299.266	0		570	299.266	0		570	299.266	0		570	299.266	0		570	299.266	0
570	300.868	0		570	300.868	0		570	300.868	0		570	300.868	0		570	300.868	0
570	302.471	0		570	302.471	0		570	302.471	0		570	302.471	0		570	302.471	0
570	304.074	0		570	304.074	0		570	304.074	0		570	304.074	0		570	304.074	0
570	305.678	0		570	305.678	0		570	305.678	0		570	305.678	0		570	305.678	0
570	307.283	0		570	307.283	0		570	307.283	0		570	307.283	0		570	307.283	0
570	308.888	0		570	308.888	0		570	308.888	0		570	308.888	0		570	308.888	0
570	310.493	0		570	310.493	0		570	310.493	0		570	310.493	0		570	310.493	0
570	312.1	0		570	312.1	0		570	312.1	0		570	312.1	0		570	312.1	0
570	313.706	0		570	313.706	0		570	313.706	0		570	313.706	0		570	313.706	0
570	315.314	0		570	315.314	0		570	315.314	0		570	315.314	0		570	315.314	0
570	316.922	0		570	316.922	0		570	316.922	0		570	316.922	0		570	316.922	0
570	318.53	0		570	318.53	0		570	318.53	0		570	318.53	0		570	318.53	0
570	320.139	0		570	320.139	0		570	320.139	0		570	320.139	0		570	320.139	0
570	321.749	0		570	321.749	0		570	321.749	0		570	321.749	0		570	321.749	0
570	323.359	0		570	323.359	0		570	323.359	0		570	323.359	0		570	323.359	0
570	324.969	0		570	324.969	0		570	324.969	0		570	324.969	0		570	324.969	0
570	326.581	0		570	326.581	0		570	326.581	0		570	326.581	0		570	326.581	0
570	328.192	0		570	328.192	0		570	328.192	0		570	328.192	0		570	328.192	0
570	329.805	0		570	329.805	0		570	329.805	0		570	329.805	0		570	329.805	0
570	331.417	0		570	331.417	0		570	331.417	0		570	331.417	0		570	331.417	0
570	333.031	0		570	333.031	0		570	333.031	0		570	333.031	0		570	333.031	0
570	334.645	0		570	334.645	0		570	334.645	0		570	334.645	0		570	334.645	0
570	336.259	0		570	336.259	0		570	336.259	0		570	336.259	0		570	336.259	0
570	337.874	0		570	337.874	0		570	337.874	0		570	337.874	0		570	337.874	0
570	339.489	0		570	339.489	0		570	339.489	0		570	339.489	0		570	339.489	0
570	341.105	0		570	341.105	0		570	341.105	0		570	341.105	0		570	341.105	0
570	342.722	0		570	342.722	0		570	342.722	0		570	342.722	0		570	342.722	0
570	344.339	0		570	344.339	0		570	344.339	0		570	344.339	0		570	344.339	0
570	345.957	0		570	345.957	0		570	345.957	0		570	345.957	0		570	345.957	0
570	347.575	0		570	347.575	0		570	347.575	0		570	347.575	0		570	347.575	0
570	349.193	0		570	349.193	0		570	349.193	0		570	349.193	0		570	349.193	0
570	350.812	0		570	350.812	0		570	350.812	0		570	350.812	0		570	350.812	0
570	352.432	0		570	352.432	0		570	352.432	0		570	352.432	0		570	352.432	0
570	354.052	0		570	354.052	0		570	354.052	0		570	354.052	0		570	354.052	0
570	355.673	0		570	355.673	0		570	355.673	0		570	355.673	0		570	355.673	0
570	357.294	0		570	357.294	0		570	357.294	0		570	357.294	0		570	357.294	0
570	358.915	0		570	358.915	0		570	358.915	0		570	358.915	0		570	358.915	0
570	360.538	0		570	360.538	0		570	360.538	0		570	360.538	0		570	360.538	0
570	362.16	0		570	362.16	0		570	362.16	0		570	362.16	0		570	362.16	0
570	363.783	0		570	363.783	0		570	363.783	0		570	363.783	0		570	363.783	0
570	365.407	0		570	365.407	0		570	365.407	0		570	365.407	0		570	365.407	0
570	367.031	0		570	367.031	0		570	367.031	0		570	367.031	0		570	367.031	0
570	368.656	0		570	368.656	0		570	368.656	0		570	368.656	0		570	368.656	0
570	370.281	0		570	370.281	0		570	370.281	0		570	370.281	0		570	370.281	0
570	371.907	0		570	371.907	0		570	371.907	0		570	371.907	0		570	371.907	0
570	373.533	0		570	373.533	0		570	373.533	0		570	373.533	0		570	373.533	0
570	375.159	0		570	375.159	0		570	375.159	0		570	375.159	0		570	375.159	0
570	376.786	0		570	376.786	0		570	376.786	0		570	376.786	0		570	376.786	0
570	378.414	0		570	378.414	0		570	378.414	0		570	378.414	0		570	378.414	0
570	380.042	0		570	380.042	0		570	380.042	0		570	380.042	0		570	380.042	0
570	381.67	0		570	381.67	0		570	381.67	0		570	381.67	0		570	381.67	0
570	383.299	0		570	383.299	0		570	383.299	0		570	383.299	0		570	383.299	0
570	384.929	0		570	384.929	0		570	384.929	0		570	384.929	0		570	384.929	0
570	386.559	0		570	386.559	0		570	386.559	0		570	386.559	0		570	386.559	0
570	388.189	0		570	388.189	0		570	388.189	0		570	388.189	0		570	388.189	0
570	389.82	0		570	389.82	0		570	389.82	0		570	389.82	0		570	389.82	0
570	391.451	0		570	391.451	0		570	391.451	0		570	391.451	0		570	391.451	0
570	393.083	0		570	393.083	0		570	393.083	0		570	393.083	0		570	393.083	0
570	394.715	0		570	394.715	0		570	394.715	0		570	394.715	0		570	394.715	0
570	396.348	0		570	396.348	0		570	396.348	0		570	396.348	0		570	396.348	0
570	397.981	0		570	397.981	0		570	397.981	0		570	397.981	0		570	397.981	0
570	399.614	0		570	399.614	0		570	399.614	0		570	399.614	0		570	399.614	0
570	401.248	0		570	401.248	0		570	401.248	0		570	401.248	0		570	401.248	0
570	402.883	0		570	402.883	0		570	402.883	0		570	402.883	0		570	402.883	0
570	404.518	0		570	404.518	0		570	404.518	0		570	404.518	0		570	404.518	0
570	406.153	0		570	406.153	0		570	406.153	0		570	406.153	0		570	406.153	0
570	407.789	0		570	407.789	0		570	407.789	0		570	407.789	0		570	407.789	0
570	409.425	0		570	409.425	0		570	409.425	0		570	409.425	0		570	409.425	0
570	411.062	0		570	411.062	0		570	411.062	0		570	411.062	0		570	411.062	0
570	412.699	0		570	412.699	0		570	412.699	0		570	412.699	0		570	412.699	0
570	414.336	0		570	414.336	0		570	414.336	0		570	414.336	0		570	414.336	0
570	415.974	0		570	415.974	0		570	415.974	0		570	415.974	0		570	415.974	0
570	417.613	0		570	417.613	0		570	417.613	0		570	417.613	0		570	417.613	0
570	419.251	0		570	419.251	0		570	419.251	0		570	419.251	0		570	419.251	0
570	420.891	0		570	420.891	0		570	420.891	0		570	420.891	0		570	420.891	0
570	422.53	0		570	422.53	0		570	422.53	0		570	422.53	0		570	422.53	0
570	424.17	0		570	424.17	0		570	424.17	0		570	424.17	0		570	424.17	0
570	425.811	0		570	425.811	0		570	425.811	0		570	425.811	0		570	425.811	0
570	427.452	0		570	427.452	0		570	427.452	0		570	427.452	0		570	427.452	0
570	429.093	0		570	429.093	0		570	429.093	0		570	429.093	0		570	429.093	0
570	430.735	0		570	430.735	0		570	430.735	0		570	430.735	0		570	430.735	0
570	432.377	0		570	432.377	0		570	432.377	0		570	432.377	0		570	432.377	0
570	434.019	0		570	434.019	0		570	434.019	0		570	434.019	0		570	434.019	0
570	435.662	0		570	435.662	0		570	435.662	0		570	435.662	0		570	435.662	0
570	437.306	0		570	437.306	0		570	437.306	0		570	437.306	0		570	437.306	0
570	438.949	0		570	438.949	0		570	438.949	0		570	438.949	0		570	438.949	0
570	440.594	0		570	440.594	0		570	440.594	0		570	440.594	0		570	440.594	0
570	442.238	0		570	442.238	0		570	442.238	0		570	442.238	0		570	442.238	0
570	443.883	0		570	443.883	0		570	443.883	0		570	443.883	0		570	443.883	0
570	445.528	0		570	445.528	0		570	445.528	0		570	445.528	0		570	445.528	0
570	447.174	0		570	447.174	0		570	447.174	0		570	447.174	0		570	447.174	0
570	448.82	0		570	448.82	0		570	448.82	0		570	448.82	0		570	448.82	0
570	450.467	0		570	450.467	0		570	450.467	0		570	450.467	0		570	450.467	0
570	452.113	0		570	452.113	0		570	452.113	0		570	452.113	0		570	452.113	0
570	453.761	0		570	453.761	0		570	453.761	0		570	453.761	0		570	453.761	0
570	455.408	0		570	455.408	0		570	455.408	0		570	455.408	0		570	455.408	0
570	457.056	0		570	457.056	0		570	457.056	0		570	457.056	0		570	457.056	0
570	458.704	0		570	458.704	0		570	458.704	0		570	458.704	0		570	458.704	0
570	460.353	0		570	460.353	0		570	460.353	0		570	460.353	0		570	460.353	0
570	462.002	0		570	462.002	0		570	462.002	0		570	462.002	0		570	462.002	0
570	463.652	0		570	463.652	0		570	463.652	0		570	463.652	0		570	463.652	0
570	465.301	0		570	465.301	0		570	465.301	0		570	465.301	0		570	465.301	0
570	466.951	0		570	466.951	0		570	466.951	0		570	466.951	0		570	466.951	0
570	468.602	0		570	468.602	0		570	468.602	0		570	468.602	0		570	468.602	0
570	470.253	0		570	470.253	0		570	470.253	0		570	470.253	0		570	470.253	0
570	471.904	0		570	471.904	0		570	471.904	0		570	471.904	0		570	471.904	0
570	473.556	0		570	473.556	0		570	473.556	0		570	473.556	0		570	473.556	0
570	475.207	0		570	475.207	0		570	475.207	0		570	475.207	0		570	475.207	0
570	476.86	0		570	476.86	0		570	476.86	0		570	476.86	0		570	476.86	0
570	478.512	0		570	478.512	0		570	478.512	0		570	478.512	0		570	478.512	0
570	480.165	0		570	480.165	0		570	480.165	0		570	480.165	0		570	480.165	0
570	481.818	0		570	481.818	0		570	481.818	0		570	481.818	0		570	481.818	0
570	483.472	0		570	483.472	0		570	483.472	0		570	483.472	0		570	483.472	0
570	485.126	0		570	485.126	0		570	485.126	0		570	485.126	0		570	485.126	0
570	486.78	0		570	486.78	0		570	486.78	0		570	486.78	0		570	486.78	0
570	488.435	0		570	488.435	0		570	488.435	0		570	488.435	0		570	488.435	0
570	490.09	0		570	490.09	0		570	490.09	0		570	490.09	0		570	490.09	0
570	491.745	0		570	491.745	0		570	491.745	0		570	491.745	0		570	491.745	0
570	493.4	0		570	493.4	0		570	493.4	0		570	493.4	0		570	493.4	0
570	495.056	0		570	495.056	0		570	495.056	0		570	495.056	0		570	495.056	0
570	496.712	0		570	496.712	0		570	496.712	0		570	496.712	0		570	496.712	0
570	498.369	0		570	498.369	0		570	498.369	0		570	498.369	0		570	498.369	0
570	500.026	0		570	500.026	0		570	500.026	0		570	500.026	0		570	500.026	0
570	501.683	0		570	501.683	0		570	501.683	0		570	501.683	0		570	501.683	0
570	503.34	0		570	503.34	0		570	503.34	0		570	503.34	0		570	503.34	0
570	504.998	0		570	504.998	0		570	504.998	0		570	504.998	0		570	504.998	0
570	506.656	0		570	506.656	0		570	506.656	0		570	506.656	0		570	506.656	0
570	508.314	0		570	508.314	0		570	508.314	0		570	508.314	0		570	508.314	0
570	509.973	0		570	509.973	0		570	509.973	0		570	509.973	0		570	509.973	0
570	511.632	0		570	511.632	0		570	511.632	0		570	511.632	0		570	511.632	0
570	513.291	0		570	513.291	0		570	513.291	0		570	513.291	0		570	513.291	0
570	514.95	0		570	514.95	0		570	514.95	0		570	514.95	0		570	514.95	0
570	516.61	0		570	516.61	0		570	516.61	0		570	516.61	0		570	516.61	0
570	518.27	0		570	518.27	0		570	518.27	0		570	518.27	0		570	518.27	0
570	519.93	0		570	519.93	0		570	519.93	0		570	519.93	0		570	519.93	0
570	521.591	0		570	521.591	0		570	521.591	0		570	521.591	0		570	521.591	0
570	523.252	0		570	523.252	0		570	523.252	0		570	523.252	0		570	523.252	0
570	524.913	0		570	524.913	0		570	524.913	0		570	524.913	0		570	524.913	0
570	526.574	0		570	526.574	0		570	526.574	0		570	526.574	0		570	526.574	0
570	528.236	0		570	528.236	0		570	528.236	0		570	528.236	0		570	528.236	0
570	529.898	0		570	529.898	0		570	529.898	0		570	529.898	0		570	529.898	0
570	531.56	0		570	531.56	0		570	531.56	0		570	531.56	0		570	531.56	0
570	533.223	0		570	533.223	0		570	533.223	0		570	533.223	0		570	533.223	0
570	534.885	0		570	534.885	0		570	534.885	0		570	534.885	0		570	534.885	0
570	536.548	0		570	536.548	0		570	536.548	0		570	536.548	0		570	536.548	0
570	538.212	0		570	538.212	0		570	538.212	0		570	538.212	0		570	538.212	0
570	539.875	0		570	539.875	0		570	539.875	0		570	539.875	0		570	539.875	0
570	541.539	0		570	541.539	0		570	541.539	0		570	541.539	0		570	541.539	0
570	543.203	0		570	543.203	0		570	543.203	0		570	543.203	0		570	543.203	0
570	544.867	0		570	544.867	0		570	544.867	0		570	544.867	0		570	544.867	0
570	546.531	0		570	546.531	0		570	546.531	0		570	546.531	0		570	546.531	0
570	548.196	0		570	548.196	0		570	548.196	0		570	548.196	0		570	548.196	0
570	549.861	0		570	549.861	0		570	549.861	0		570	549.861	0		570	549.861	0
570	551.526	0		570	551.526	0		570	551.526	0		570	551.526	0		570	551.526	0
570	553.192	0		570	553.192	0		570	553.192	0		570	553.192	0		570	553.192	0
570	554.857	0		570	554.857	0		570	554.857	0		570	554.857	0		570	554.857	0
570	556.523	0		570	556.523	0		570	556.523	0		570	556.523	0		570	556.523	0
570	558.189	0		570	558.189	0		570	558.189	0		570	558.189	0		570	558.189	0
570	559.855	0		570	559.855	0		570	559.855	0		570	559.855	0		570	559.855	0
570	561.522	0		570	561.522	0		570	561.522	0		570	561.522	0		570	561.522	0
570	563.188	0		570	563.188	0		570	563.188	0		570	563.188	0		570	563.188	0
570	564.855	0		570	564.855	0		570	564.855	0		570	564.855	0		570	564.855	0
570	566.522	0		570	566.522	0		570	566.522	0		570	566.522	0		570	566.522	0
570	568.19	0		570	568.19	0		570	568.19	0		570	568.19	0		570	568.19	0
570	569.857	0		570	569.857	0		570	569.857	0		570	569.857	0		570	569.857	0
570	571.525	0		570	571.525	0		570	571.525	0		570	571.525	0		570	571.525	0
570	573.193	0		570	573.193	0		570	573.193	0		570	573.193	0		570	573.193	0
570	574.861	0		570	574.861	0		570	574.861	0		570	574.861	0		570	574.861	0
570	576.529	0		570	576.529	0		570	576.529	0		570	576.529	0		570	576.529	0
570	578.198	0		570	578.198	0		570	578.198	0		570	578.198	0		570	578.198	0
570	579.867	0		570	579.867	0		570	579.867	0		570	579.867	0		570	579.867	0
570	581.535	-19.5748		570	581.535	-14.4751		570	581.535	6.77621		570	581.535	-11.9138		570	581.535	-1.7138
570	583.204	-21.33		570	583.204	-5.14833		570	583.204	-13.6691		570	583.204	-14.504		570	583.204	-36.7932
570	584.874	23.0684		570	584.874	17.0926		570	584.874	15.3848		570	584.874	-8.519		570	584.874	27.4314
570	586.543	-13.6742		570	586.543	-41.8506		570	586.543	2.54742		570	586.543	-10.2515		570	586.543	-6.00417
570	588.213	12.8179		570	588.213	1.70211		570	588.213	17.9366		570	588.213	-22.2168		570	588.213	-3.43383
570	589.882	-1.71276		570	589.882	-18.7223		570	589.882	-16.171		570	589.882	-0.01217		570	589.882	10.2379
570	591.552	15.4151		570	591.552	51.3023		570	591.552	31.6554		570	591.552	39.3154		570	591.552	43.7467
570	593.222	4.2704		570	593.222	-29.2349		570	593.222	-28.374		570	593.222	-14.6198		570	593.222	-32.77
570	594.893	11.2847		570	594.893	13.0213		570	594.893	13.0199		570	594.893	21.6787		570	594.893	23.5036
570	596.563	26.0069		570	596.563	20.8203		570	596.563	32.0717		570	596.563	26.8578		570	596.563	44.3317
570	598.234	-0.01105		570	598.234	-12.2627		570	598.234	9.60333		570	598.234	4.36062		570	598.234	-14.0537
570	599.904	3.54337		570	599.904	12.4094		570	599.904	-1.78143		570	599.904	-26.6021		570	599.904	4.44919
570	601.575	-13.3198		570	601.575	-19.5309		570	601.575	-27.5144		570	601.575	-9.76253		570	601.575	20.4895
570	603.246	-16.1845		570	603.246	12.5825		570	603.246	12.5802		570	603.246	-11.6815		570	603.246	-4.51154
570	604.917	-20.6431		570	604.917	-14.366		570	604.917	-16.1582		570	604.917	-33.1795		570	604.917	22.4975
570	606.589	42.4188		570	606.589	38.8127		570	606.589	22.5812		570	606.589	63.1224		570	606.589	22.6377
570	608.26	-43.2745		570	608.26	-36.9766		570	608.26	-46.8792		570	608.26	-46.8469		570	608.26	-19.9002
570	609.932	16.2647		570	609.932	-1.81797		570	609.932	-0.01132		570	609.932	-14.4614		570	609.932	8.16066
570	611.603	7.24495		570	611.603	13.5799		570	611.603	5.43219		570	611.603	19.0029		570	611.603	8.17736
570	613.275	9.986		570	613.275	6.35618		570	613.275	0.00649		570	613.275	19.0469		570	613.275	10.017
570	614.947	10.0367		570	614.947	9.11979		570	614.947	-1.82952		570	614.947	-10.0358		570	614.947	-18.3164
570	616.619	19.2916		570	616.619	27.5508		570	616.619	3.68449		570	616.619	2.76146		570	616.619	10.1376
570	618.291	37.4514		570	618.291	12.1857		570	618.291	12.1861		570	618.291	16.8499		570	618.291	25.3585
570	619.964	-15.203		570	619.964	-1.90692		570	619.964	30.3729		570	619.964	10.4346		570	619.964	21.9155
565	213.643	0		565	213.643	0		565	213.643	0		565	213.643	0		565	213.643	0
565	215.212	0		565	215.212	0		565	215.212	0		565	215.212	0		565	215.212	0
565	216.781	0		565	216.781	0		565	216.781	0		565	216.781	0		565	216.781	0
565	218.351	0		565	218.351	0		565	218.351	0		565	218.351	0		565	218.351	0
565	219.922	0		565	219.922	0		565	219.922	0		565	219.922	0		565	219.922	0
565	221.493	0		565	221.493	0		565	221.493	0		565	221.493	0		565	221.493	0
565	223.065	0		565	223.065	0		565	223.065	0		565	223.065	0		565	223.065	0
565	224.638	0		565	224.638	0		565	224.638	0		565	224.638	0		565	224.638	0
565	226.211	0		565	226.211	0		565	226.211	0		565	226.211	0		565	226.211	0
565	227.785	0		565	227.785	0		565	227.785	0		565	227.785	0		565	227.785	0
565	229.36	0		565	229.36	0		565	229.36	0		565	229.36	0		565	229.36	0
565	230.935	0		565	230.935	0		565	230.935	0		565	230.935	0		565	230.935	0
565	232.511	0		565	232.511	0		565	232.511	0		565	232.511	0		565	232.511	0
565	234.088	0		565	234.088	0		565	234.088	0		565	234.088	0		565	234.088	0
565	235.665	0		565	235.665	0		565	235.665	0		565	235.665	0		565	235.665	0
565	237.243	0		565	237.243	0		565	237.243	0		565	237.243	0		565	237.243	0
565	238.822	0		565	238.822	0		565	238.822	0		565	238.822	0		565	238.822	0
565	240.401	0		565	240.401	0		565	240.401	0		565	240.401	0		565	240.401	0
565	241.981	0		565	241.981	0		565	241.981	0		565	241.981	0		565	241.981	0
565	243.561	0		565	243.561	0		565	243.561	0		565	243.561	0		565	243.561	0
565	245.142	0		565	245.142	0		565	245.142	0		565	245.142	0		565	245.142	0
565	246.724	0		565	246.724	0		565	246.724	0		565	246.724	0		565	246.724	0
565	248.306	0		565	248.306	0		565	248.306	0		565	248.306	0		565	248.306	0
565	249.889	0		565	249.889	0		565	249.889	0		565	249.889	0		565	249.889	0
565	251.473	0		565	251.473	0		565	251.473	0		565	251.473	0		565	251.473	0
565	253.057	0		565	253.057	0		565	253.057	0		565	253.057	0		565	253.057	0
565	254.642	0		565	254.642	0		565	254.642	0		565	254.642	0		565	254.642	0
565	256.228	0		565	256.228	0		565	256.228	0		565	256.228	0		565	256.228	0
565	257.814	0		565	257.814	0		565	257.814	0		565	257.814	0		565	257.814	0
565	259.4	0		565	259.4	0		565	259.4	0		565	259.4	0		565	259.4	0
565	260.988	0		565	260.988	0		565	260.988	0		565	260.988	0		565	260.988	0
565	262.576	0		565	262.576	0		565	262.576	0		565	262.576	0		565	262.576	0
565	264.164	0		565	264.164	0		565	264.164	0		565	264.164	0		565	264.164	0
565	265.754	0		565	265.754	0		565	265.754	0		565	265.754	0		565	265.754	0
565	267.343	0		565	267.343	0		565	267.343	0		565	267.343	0		565	267.343	0
565	268.934	0		565	268.934	0		565	268.934	0		565	268.934	0		565	268.934	0
565	270.525	0		565	270.525	0		565	270.525	0		565	270.525	0		565	270.525	0
565	272.117	0		565	272.117	0		565	272.117	0		565	272.117	0		565	272.117	0
565	273.709	0		565	273.709	0		565	273.709	0		565	273.709	0		565	273.709	0
565	275.302	0		565	275.302	0		565	275.302	0		565	275.302	0		565	275.302	0
565	276.895	0		565	276.895	0		565	276.895	0		565	276.895	0		565	276.895	0
565	278.489	0		565	278.489	0		565	278.489	0		565	278.489	0		565	278.489	0
565	280.084	0		565	280.084	0		565	280.084	0		565	280.084	0		565	280.084	0
565	281.679	0		565	281.679	0		565	281.679	0		565	281.679	0		565	281.679	0
565	283.275	0		565	283.275	0		565	283.275	0		565	283.275	0		565	283.275	0
565	284.871	0		565	284.871	0		565	284.871	0		565	284.871	0		565	284.871	0
565	286.468	0		565	286.468	0		565	286.468	0		565	286.468	0		565	286.468	0
565	288.066	0		565	288.066	0		565	288.066	0		565	288.066	0		565	288.066	0
565	289.664	0		565	289.664	0		565	289.664	0		565	289.664	0		565	289.664	0
565	291.263	0		565	291.263	0		565	291.263	0		565	291.263	0		565	291.263	0
565	292.862	0		565	292.862	0		565	292.862	0		565	292.862	0		565	292.862	0
565	294.462	0		565	294.462	0		565	294.462	0		565	294.462	0		565	294.462	0
565	296.063	0		565	296.063	0		565	296.063	0		565	296.063	0		565	296.063	0
565	297.664	0		565	297.664	0		565	297.664	0		565	297.664	0		565	297.664	0
565	299.266	0		565	299.266	0		565	299.266	0		565	299.266	0		565	299.266	0
565	300.868	0		565	300.868	0		565	300.868	0		565	300.868	0		565	300.868	0
565	302.471	0		565	302.471	0		565	302.471	0		565	302.471	0		565	302.471	0
565	304.074	0		565	304.074	0		565	304.074	0		565	304.074	0		565	304.074	0
565	305.678	0		565	305.678	0		565	305.678	0		565	305.678	0		565	305.678	0
565	307.283	0		565	307.283	0		565	307.283	0		565	307.283	0		565	307.283	0
565	308.888	0		565	308.888	0		565	308.888	0		565	308.888	0		565	308.888	0
565	310.493	0		565	310.493	0		565	310.493	0		565	310.493	0		565	310.493	0
565	312.1	0		565	312.1	0		565	312.1	0		565	312.1	0		565	312.1	0
565	313.706	0		565	313.706	0		565	313.706	0		565	313.706	0		565	313.706	0
565	315.314	0		565	315.314	0		565	315.314	0		565	315.314	0		565	315.314	0
565	316.922	0		565	316.922	0		565	316.922	0		565	316.922	0		565	316.922	0
565	318.53	0		565	318.53	0		565	318.53	0		565	318.53	0		565	318.53	0
565	320.139	0		565	320.139	0		565	320.139	0		565	320.139	0		565	320.139	0
565	321.749	0		565	321.749	0		565	321.749	0		565	321.749	0		565	321.749	0
565	323.359	0		565	323.359	0		565	323.359	0		565	323.359	0		565	323.359	0
565	324.969	0		565	324.969	0		565	324.969	0		565	324.969	0		565	324.969	0
565	326.581	0		565	326.581	0		565	326.581	0		565	326.581	0		565	326.581	0
565	328.192	0		565	328.192	0		565	328.192	0		565	328.192	0		565	328.192	0
565	329.805	0		565	329.805	0		565	329.805	0		565	329.805	0		565	329.805	0
565	331.417	0		565	331.417	0		565	331.417	0		565	331.417	0		565	331.417	0
565	333.031	0		565	333.031	0		565	333.031	0		565	333.031	0		565	333.031	0
565	334.645	0		565	334.645	0		565	334.645	0		565	334.645	0		565	334.645	0
565	336.259	0		565	336.259	0		565	336.259	0		565	336.259	0		565	336.259	0
565	337.874	0		565	337.874	0		565	337.874	0		565	337.874	0		565	337.874	0
565	339.489	0		565	339.489	0		565	339.489	0		565	339.489	0		565	339.489	0
565	341.105	0		565	341.105	0		565	341.105	0		565	341.105	0		565	341.105	0
565	342.722	0		565	342.722	0		565	342.722	0		565	342.722	0		565	342.722	0
565	344.339	0		565	344.339	0		565	344.339	0		565	344.339	0		565	344.339	0
565	345.957	0		565	345.957	0		565	345.957	0		565	345.957	0		565	345.957	0
565	347.575	0		565	347.575	0		565	347.575	0		565	347.575	0		565	347.575	0
565	349.193	0		565	349.193	0		565	349.193	0		565	349.193	0		565	349.193	0
565	350.812	0		565	350.812	0		565	350.812	0		565	350.812	0		565	350.812	0
565	352.432	0		565	352.432	0		565	352.432	0		565	352.432	0		565	352.432	0
565	354.052	0		565	354.052	0		565	354.052	0		565	354.052	0		565	354.052	0
565	355.673	0		565	355.673	0		565	355.673	0		565	355.673	0		565	355.673	0
565	357.294	0		565	357.294	0		565	357.294	0		565	357.294	0		565	357.294	0
565	358.915	0		565	358.915	0		565	358.915	0		565	358.915	0		565	358.915	0
565	360.538	0		565	360.538	0		565	360.538	0		565	360.538	0		565	360.538	0
565	362.16	0		565	362.16	0		565	362.16	0		565	362.16	0		565	362.16	0
565	363.783	0		565	363.783	0		565	363.783	0		565	363.783	0		565	363.783	0
565	365.407	0		565	365.407	0		565	365.407	0		565	365.407	0		565	365.407	0
565	367.031	0		565	367.031	0		565	367.031	0		565	367.031	0		565	367.031	0
565	368.656	0		565	368.656	0		565	368.656	0		565	368.656	0		565	368.656	0
565	370.281	0		565	370.281	0		565	370.281	0		565	370.281	0		565	370.281	0
565	371.907	0		565	371.907	0		565	371.907	0		565	371.907	0		565	371.907	0
565	373.533	0		565	373.533	0		565	373.533	0		565	373.533	0		565	373.533	0
565	375.159	0		565	375.159	0		565	375.159	0		565	375.159	0		565	375.159	0
565	376.786	0		565	376.786	0		565	376.786	0		565	376.786	0		565	376.786	0
565	378.414	0		565	378.414	0		565	378.414	0		565	378.414	0		565	378.414	0
565	380.042	0		565	380.042	0		565	380.042	0		565	380.042	0		565	380.042	0
565	381.67	0		565	381.67	0		565	381.67	0		565	381.67	0		565	381.67	0
565	383.299	0		565	383.299	0		565	383.299	0		565	383.299	0		565	383.299	0
565	384.929	0		565	384.929	0		565	384.929	0		565	384.929	0		565	384.929	0
565	386.559	0		565	386.559	0		565	386.559	0		565	386.559	0		565	386.559	0
565	388.189	0		565	388.189	0		565	388.189	0		565	388.189	0		565	388.189	0
565	389.82	0		565	389.82	0		565	389.82	0		565	389.82	0		565	389.82	0
565	391.451	0		565	391.451	0		565	391.451	0		565	391.451	0		565	391.451	0
565	393.083	0		565	393.083	0		565	393.083	0		565	393.083	0		565	393.083	0
565	394.715	0		565	394.715	0		565	394.715	0		565	394.715	0		565	394.715	0
565	396.348	0		565	396.348	0		565	396.348	0		565	396.348	0		565	396.348	0
565	397.981	0		565	397.981	0		565	397.981	0		565	397.981	0		565	397.981	0
565	399.614	0		565	399.614	0		565	399.614	0		565	399.614	0		565	399.614	0
565	401.248	0		565	401.248	0		565	401.248	0		565	401.248	0		565	401.248	0
565	402.883	0		565	402.883	0		565	402.883	0		565	402.883	0		565	402.883	0
565	404.518	0		565	404.518	0		565	404.518	0		565	404.518	0		565	404.518	0
565	406.153	0		565	406.153	0		565	406.153	0		565	406.153	0		565	406.153	0
565	407.789	0		565	407.789	0		565	407.789	0		565	407.789	0		565	407.789	0
565	409.425	0		565	409.425	0		565	409.425	0		565	409.425	0		565	409.425	0
565	411.062	0		565	411.062	0		565	411.062	0		565	411.062	0		565	411.062	0
565	412.699	0		565	412.699	0		565	412.699	0		565	412.699	0		565	412.699	0
565	414.336	0		565	414.336	0		565	414.336	0		565	414.336	0		565	414.336	0
565	415.974	0		565	415.974	0		565	415.974	0		565	415.974	0		565	415.974	0
565	417.613	0		565	417.613	0		565	417.613	0		565	417.613	0		565	417.613	0
565	419.251	0		565	419.251	0		565	419.251	0		565	419.251	0		565	419.251	0
565	420.891	0		565	420.891	0		565	420.891	0		565	420.891	0		565	420.891	0
565	422.53	0		565	422.53	0		565	422.53	0		565	422.53	0		565	422.53	0
565	424.17	0		565	424.17	0		565	424.17	0		565	424.17	0		565	424.17	0
565	425.811	0		565	425.811	0		565	425.811	0		565	425.811	0		565	425.811	0
565	427.452	0		565	427.452	0		565	427.452	0		565	427.452	0		565	427.452	0
565	429.093	0		565	429.093	0		565	429.093	0		565	429.093	0		565	429.093	0
565	430.735	0		565	430.735	0		565	430.735	0		565	430.735	0		565	430.735	0
565	432.377	0		565	432.377	0		565	432.377	0		565	432.377	0		565	432.377	0
565	434.019	0		565	434.019	0		565	434.019	0		565	434.019	0		565	434.019	0
565	435.662	0		565	435.662	0		565	435.662	0		565	435.662	0		565	435.662	0
565	437.306	0		565	437.306	0		565	437.306	0		565	437.306	0		565	437.306	0
565	438.949	0		565	438.949	0		565	438.949	0		565	438.949	0		565	438.949	0
565	440.594	0		565	440.594	0		565	440.594	0		565	440.594	0		565	440.594	0
565	442.238	0		565	442.238	0		565	442.238	0		565	442.238	0		565	442.238	0
565	443.883	0		565	443.883	0		565	443.883	0		565	443.883	0		565	443.883	0
565	445.528	0		565	445.528	0		565	445.528	0		565	445.528	0		565	445.528	0
565	447.174	0		565	447.174	0		565	447.174	0		565	447.174	0		565	447.174	0
565	448.82	0		565	448.82	0		565	448.82	0		565	448.82	0		565	448.82	0
565	450.467	0		565	450.467	0		565	450.467	0		565	450.467	0		565	450.467	0
565	452.113	0		565	452.113	0		565	452.113	0		565	452.113	0		565	452.113	0
565	453.761	0		565	453.761	0		565	453.761	0		565	453.761	0		565	453.761	0
565	455.408	0		565	455.408	0		565	455.408	0		565	455.408	0		565	455.408	0
565	457.056	0		565	457.056	0		565	457.056	0		565	457.056	0		565	457.056	0
565	458.704	0		565	458.704	0		565	458.704	0		565	458.704	0		565	458.704	0
565	460.353	0		565	460.353	0		565	460.353	0		565	460.353	0		565	460.353	0
565	462.002	0		565	462.002	0		565	462.002	0		565	462.002	0		565	462.002	0
565	463.652	0		565	463.652	0		565	463.652	0		565	463.652	0		565	463.652	0
565	465.301	0		565	465.301	0		565	465.301	0		565	465.301	0		565	465.301	0
565	466.951	0		565	466.951	0		565	466.951	0		565	466.951	0		565	466.951	0
565	468.602	0		565	468.602	0		565	468.602	0		565	468.602	0		565	468.602	0
565	470.253	0		565	470.253	0		565	470.253	0		565	470.253	0		565	470.253	0
565	471.904	0		565	471.904	0		565	471.904	0		565	471.904	0		565	471.904	0
565	473.556	0		565	473.556	0		565	473.556	0		565	473.556	0		565	473.556	0
565	475.207	0		565	475.207	0		565	475.207	0		565	475.207	0		565	475.207	0
565	476.86	0		565	476.86	0		565	476.86	0		565	476.86	0		565	476.86	0
565	478.512	0		565	478.512	0		565	478.512	0		565	478.512	0		565	478.512	0
565	480.165	0		565	480.165	0		565	480.165	0		565	480.165	0		565	480.165	0
565	481.818	0		565	481.818	0		565	481.818	0		565	481.818	0		565	481.818	0
565	483.472	0		565	483.472	0		565	483.472	0		565	483.472	0		565	483.472	0
565	485.126	0		565	485.126	0		565	485.126	0		565	485.126	0		565	485.126	0
565	486.78	0		565	486.78	0		565	486.78	0		565	486.78	0		565	486.78	0
565	488.435	0		565	488.435	0		565	488.435	0		565	488.435	0		565	488.435	0
565	490.09	0		565	490.09	0		565	490.09	0		565	490.09	0		565	490.09	0
565	491.745	0		565	491.745	0		565	491.745	0		565	491.745	0		565	491.745	0
565	493.4	0		565	493.4	0		565	493.4	0		565	493.4	0		565	493.4	0
565	495.056	0		565	495.056	0		565	495.056	0		565	495.056	0		565	495.056	0
565	496.712	0		565	496.712	0		565	496.712	0		565	496.712	0		565	496.712	0
565	498.369	0		565	498.369	0		565	498.369	0		565	498.369	0		565	498.369	0
565	500.026	0		565	500.026	0		565	500.026	0		565	500.026	0		565	500.026	0
565	501.683	0		565	501.683	0		565	501.683	0		565	501.683	0		565	501.683	0
565	503.34	0		565	503.34	0		565	503.34	0		565	503.34	0		565	503.34	0
565	504.998	0		565	504.998	0		565	504.998	0		565	504.998	0		565	504.998	0
565	506.656	0		565	506.656	0		565	506.656	0		565	506.656	0		565	506.656	0
565	508.314	0		565	508.314	0		565	508.314	0		565	508.314	0		565	508.314	0
565	509.973	0		565	509.973	0		565	509.973	0		565	509.973	0		565	509.973	0
565	511.632	0		565	511.632	0		565	511.632	0		565	511.632	0		565	511.632	0
565	513.291	0		565	513.291	0		565	513.291	0		565	513.291	0		565	513.291	0
565	514.95	0		565	514.95	0		565	514.95	0		565	514.95	0		565	514.95	0
565	516.61	0		565	516.61	0		565	516.61	0		565	516.61	0		565	516.61	0
565	518.27	0		565	518.27	0		565	518.27	0		565	518.27	0		565	518.27	0
565	519.93	0		565	519.93	0		565	519.93	0		565	519.93	0		565	519.93	0
565	521.591	0		565	521.591	0		565	521.591	0		565	521.591	0		565	521.591	0
565	523.252	0		565	523.252	0		565	523.252	0		565	523.252	0		565	523.252	0
565	524.913	0		565	524.913	0		565	524.913	0		565	524.913	0		565	524.913	0
565	526.574	0		565	526.574	0		565	526.574	0		565	526.574	0		565	526.574	0
565	528.236	0		565	528.236	0		565	528.236	0		565	528.236	0		565	528.236	0
565	529.898	0		565	529.898	0		565	529.898	0		565	529.898	0		565	529.898	0
565	531.56	0		565	531.56	0		565	531.56	0		565	531.56	0		565	531.56	0
565	533.223	0		565	533.223	0		565	533.223	0		565	533.223	0		565	533.223	0
565	534.885	0		565	534.885	0		565	534.885	0		565	534.885	0		565	534.885	0
565	536.548	0		565	536.548	0		565	536.548	0		565	536.548	0		565	536.548	0
565	538.212	0		565	538.212	0		565	538.212	0		565	538.212	0		565	538.212	0
565	539.875	0		565	539.875	0		565	539.875	0		565	539.875	0		565	539.875	0
565	541.539	0		565	541.539	0		565	541.539	0		565	541.539	0		565	541.539	0
565	543.203	0		565	543.203	0		565	543.203	0		565	543.203	0		565	543.203	0
565	544.867	0		565	544.867	0		565	544.867	0		565	544.867	0		565	544.867	0
565	546.531	0		565	546.531	0		565	546.531	0		565	546.531	0		565	546.531	0
565	548.196	0		565	548.196	0		565	548.196	0		565	548.196	0		565	548.196	0
565	549.861	0		565	549.861	0		565	549.861	0		565	549.861	0		565	549.861	0
565	551.526	0		565	551.526	0		565	551.526	0		565	551.526	0		565	551.526	0
565	553.192	0		565	553.192	0		565	553.192	0		565	553.192	0		565	553.192	0
565	554.857	0		565	554.857	0		565	554.857	0		565	554.857	0		565	554.857	0
565	556.523	0		565	556.523	0		565	556.523	0		565	556.523	0		565	556.523	0
565	558.189	0		565	558.189	0		565	558.189	0		565	558.189	0		565	558.189	0
565	559.855	0		565	559.855	0		565	559.855	0		565	559.855	0		565	559.855	0
565	561.522	0		565	561.522	0		565	561.522	0		565	561.522	0		565	561.522	0
565	563.188	0		565	563.188	0		565	563.188	0		565	563.188	0		565	563.188	0
565	564.855	0		565	564.855	0		565	564.855	0		565	564.855	0		565	564.855	0
565	566.522	0		565	566.522	0		565	566.522	0		565	566.522	0		565	566.522	0
565	568.19	0		565	568.19	0		565	568.19	0		565	568.19	0		565	568.19	0
565	569.857	0		565	569.857	0		565	569.857	0		565	569.857	0		565	569.857	0
565	571.525	0		565	571.525	0		565	571.525	0		565	571.525	0		565	571.525	0
565	573.193	0		565	573.193	0		565	573.193	0		565	573.193	0		565	573.193	0
565	574.861	0		565	574.861	0		565	574.861	0		565	574.861	0		565	574.861	0
565	576.529	18.8505		565	576.529	9.01743		565	576.529	14.7558		565	576.529	4.91934		565	576.529	11.5089
565	578.198	14.7774		565	578.198	29.53		565	578.198	20.522		565	578.198	23.7791		565	578.198	31.2649
565	579.867	10.6526		565	579.867	5.72766		565	579.867	-20.4966		565	579.867	-9.82914		565	579.867	18.8918
565	581.535	-10.604		565	581.535	-22.0043		565	581.535	-8.16252		565	581.535	-0.01727		565	581.535	-0.02177
565	583.204	-2.46465		565	583.204	-2.47691		565	583.204	4.06502		565	583.204	6.50375		565	583.204	-29.4836
565	584.874	18.0027		565	584.874	2.46269		565	584.874	9.82367		565	584.874	3.27635		565	584.874	22.9644
565	586.543	-6.54241		565	586.543	0.82457		565	586.543	28.6451		565	586.543	2.45723		565	586.543	-9.83353
565	588.213	4.08499		565	588.213	-22.9324		565	588.213	7.36003		565	588.213	-4.10442		565	588.213	-6.58265
565	589.882	-0.81033		565	589.882	4.89367		565	589.882	1.63491		565	589.882	10.5882		565	589.882	-6.52406
565	591.552	14.7617		565	591.552	47.4929		565	591.552	18.8597		565	591.552	23.7523		565	591.552	43.5197
565	593.222	8.21792		565	593.222	-9.8911		565	593.222	-7.42087		565	593.222	11.4942		565	593.222	-14.8641
565	594.893	-2.49524		565	594.893	-1.66578		565	594.893	9.13676		565	594.893	2.48632		565	594.893	-8.33003
565	596.563	8.29761		565	596.563	9.95134		565	596.563	11.6172		565	596.563	-4.97014		565	596.563	6.65322
565	598.234	-5.03785		565	598.234	-12.5807		565	598.234	11.727		565	598.234	-4.19858		565	598.234	3.34532
565	599.904	2.53747		565	599.904	8.46924		565	599.904	1.68599		565	599.904	-23.7904		565	599.904	-11.9432
565	601.575	0.84489		565	601.575	-23.8082		565	601.575	-8.51246		565	601.575	-17.8511		565	601.575	23.8518
565	603.246	-8.61459		565	603.246	4.30175		565	603.246	12.9203		565	603.246	-7.74572		565	603.246	-3.45376
565	604.917	-15.4751		565	604.917	-9.45857		565	604.917	-12.0395		565	604.917	-16.3202		565	604.917	13.7645
565	606.589	6.91581		565	606.589	1.73242		565	606.589	10.3734		565	606.589	23.3109		565	606.589	11.2597
565	608.26	-11.2393		565	608.26	-17.2859		565	608.26	-6.92801		565	608.26	-28.4761		565	608.26	-2.62989
565	609.932	26.8406		565	609.932	6.90837		565	609.932	-0.87488		565	609.932	0.85466		565	609.932	16.4725
565	611.603	7.8056		565	611.603	-8.6718		565	611.603	-2.60486		565	611.603	8.6631		565	611.603	10.4256
565	613.275	8.69275		565	613.275	1.73549		565	613.275	22.6039		565	613.275	5.20926		565	613.275	-6.09818
565	614.947	18.3658		565	614.947	18.3536		565	614.947	0.00331		565	614.947	-7.85724		565	614.947	9.64074
565	616.619	-16.7274		565	616.619	-1.78235		565	616.619	-25.5278		565	616.619	-14.0773		565	616.619	-2.66561
565	618.291	36.7733		565	618.291	13.461		565	618.291	12.5669		565	618.291	5.38999		565	618.291	24.2711
565	619.964	-22.7651		565	619.964	-24.5783		565	619.964	-0.92728		565	619.964	3.61522		565	619.964	8.1779
[truncated: 16,250 more rows]
