# Supplementary material for: Research on the aging characteristics of base liquor in Sichuan Province’s strong Aroma Baijiu at different aging periods using mass spectrometry and 3D fluorescence spectroscopy methods
Source: PLoS One. 2026 Apr 30;21(4):e0344656. doi: 10.1371/journal.pone.0344656 (PMC13132190; doi:10.1371/journal.pone.0344656)
Supplement: S1 Table — Table 1. List of markers. (XLSX) [file pone.0344656.s004.xlsx]

## Sheet: ZH1
Common Compound		Category	CAS	Molecular Formula	Peak Area A	Peak Area B	Concentration 1 (µg/g)	Concentration 2 (µg/g)	Average Concentration (µg/g)
Strychane, 1-acetyl-20α-hydroxy-16-methylene-		Pyran	2111-98-0	C21H26N2O2	184760	43109.5	0.338682	0.0849603	0.211821		Internal Standard Peak Area1	3.56119e+06
1,3-Butanediol, (S)-		Alcohols	24621-61-2	C4H10O2	272133	211488	0.498846	0.416801	0.457823		Internal Standard Peak Area2	3.31236e+06
Ethanol		Alcohols	64-17-5	C2H6O	176723	398919	0.32395	0.78619	0.55507		Internal Standard Concentration (mg/mL)	0.816
1-Propanol, 2-methyl-		Alcohols	78-83-1	C4H10O	603048	587318	1.10544	1.15749	1.13147		Internal Standard Volume Added (µL)	20
2-Butanol, 3-methyl-		Alcohols	598-75-4	C5H12O	306892	306051	0.562562	0.603166	0.582864		Baijiu Matrix (g)	2.5
1-Butanol		Alcohols	71-36-3	C4H10O	3.16074e+06	2.99613e+06	5.79393	5.90477	5.84935
1-Butanol, 3-methyl-		Alcohols	123-51-3	C5H12O	3.3991e+06	3.89784e+06	6.23087	7.68187	6.95637
1-Pentanol		Alcohols	71-41-0	C5H12O	826205	886658	1.51451	1.74743	1.63097
1,2,3-Butanetriol		Alcohols	4435-50-1	C4H10O3	905794	731688	1.6604	1.44201	1.55121
1-Hexadecanol, 2-methyl-		Alcohols	2490-48-4	C17H36O	1.29818e+06	1.4191e+06	2.37968	2.79677	2.58822
12-Methyl-E,E-2,13-octadecadien-1-ol		Alcohols	0-0-0	C19H36O	796015	580933	1.45917	1.1449	1.30204
Phenol, 3-methyl-		Phenols	108-39-4	C7H8O	263906	209345	0.483764	0.412577	0.44817
Ethene, ethoxy-		Ethers	109-92-2	C4H8O	290496	362868	0.532506	0.715141	0.623824
Furfuryl ethyl ether		Ethers	0-0-0	C7H10O2	142882	171248	0.261916	0.337496	0.299706
3,6,9,12-Tetraoxatetradecan-1-ol, 14-[4-(1,1,3,3-tetramethylbutyl)phenoxy]-		Ethers	2315-64-2	C24H42O6	1.09197e+06	2.6226e+06	2.00168	5.16862	3.58515
Acetic acid, [(aminocarbonyl)amino]oxo-		Others	585-05-7	C3H4N2O4	157480	370505	0.288676	0.730193	0.509434
Aminoacethydrazide		Others	14379-80-7	C2H7N3O	1.56936e+07	1.43632e+07	28.7678	28.307	28.5374
Desulphosinigrin		Others	5115-81-1	C10H17NO6S	5.95165e+06	6.532e+06	10.9099	12.8733	11.8916
Dodecanoic acid, 3-hydroxy-		Acids	1883-13-2	C12H24O3	91148.1	167435	0.167083	0.329982	0.248532
3-(3-Carboxy-4-hydroxyphenyl)-D-alanine		Acids	4303-95-1	C10H11NO5	11232.4	174784	0.0205901	0.344465	0.182527
Hexanoic acid		Acids	142-62-1	C6H12O2	5.9959e+06	5.80632e+06	10.991	11.4431	11.2171
3-Heptanone, 2-methyl-		Ketones	13019-20-0	C8H16O	3.56119e+06	3.31236e+06	Internal Standard	Internal Standard	Internal Standard
6-(1-Methylethyl)-4,4,6-trimethyltetrahydro-1,3-oxazin-2-thione		Ketones	0-0-0	C10H19NOS	1.6025e+06	481406	2.93754	0.948757	1.94315
1-Buten-3-one, 1-(2-carboxy-4,4-dimethylcyclobutenyl)-		Ketones	0-0-0	C11H14O3	144819	281511	0.265466	0.554802	0.410134
Pregn-5-ene-3,11-dione, 17,20:20,21-bis[methylenebis(oxy)]-, cyclic 3-(1,2-ethanediyl acetal)		Ketones	52248-40-5	C25H34O7	102324	187336	0.187569	0.369202	0.278385
Butane, 1,1-diethoxy-3-methyl-		Alkanes	3842-03-3	C9H20O2	4.23983e+06	3.88905e+06	7.77201	7.66454	7.71828
Octadecane, 3-ethyl-5-(2-ethylbutyl)-		Alkanes	55282-12-7	C26H54	663210	294254	1.21573	0.579917	0.897821
Tetradecane, 2,6,10-trimethyl-		Alkanes	14905-56-7	C17H36	628851	626768	1.15274	1.23524	1.19399
Acetamide, 2-cyano-		Amides	107-91-5	C3H4N2O	15958.5	23784.2	0.0292533	0.0468739	0.0380636
Butanoic acid, ethyl ester		Esters	105-54-4	C6H12O2	9.51337e+06	9.68545e+06	17.4389	19.0881	18.2635
Butanoic acid, 2-methyl-, ethyl ester		Esters	7452-79-1	C7H14O2	335584	266606	0.615156	0.525428	0.570292
1-Butanol, 3-methyl-, acetate		Esters	123-92-2	C7H14O2	885812	1.29732e+06	1.62378	2.55675	2.09026
Pentanoic acid, ethyl ester		Esters	539-82-2	C7H14O2	8.92294e+06	9.54163e+06	16.3566	18.8047	17.5806
Butanoic acid, 2-ethyl-, 1,2,3-propanetriyl ester		Esters	56554-54-2	C21H38O6	6.55316e+06	7.84732e+06	12.0125	15.4655	13.739
Pentanoic acid, 4-methyl-, methyl ester		Esters	2412-80-8	C7H14O2	336635	588720	0.617084	1.16025	0.888667
Pentanoic acid, 4-methyl-, ethyl ester		Esters	25415-67-2	C8H16O2	816214	1.10332e+06	1.4962	2.17442	1.83531
Hexanoic acid, ethyl ester		Esters	123-66-0	C8H16O2	1.66992e+08	1.71146e+08	306.111	337.295	321.703
Ethyl 5-methylhexanoate		Esters	10236-10-9	C9H18O2	1.74719e+06	1.61916e+06	3.20277	3.19104	3.19691
Pentanoic acid, 2-methyl-, methyl ester		Esters	2177-77-7	C7H14O2	3.3234e+06	3.97018e+06	6.09211	7.82443	6.95827
Heptanoic acid, ethyl ester		Esters	106-30-9	C9H18O2	1.9668e+07	2.04232e+07	36.0533	40.25	38.1516
Hexanoic acid, butyl ester		Esters	626-82-4	C10H20O2	8.2384e+06	1.05258e+07	15.1018	20.7443	17.923
9-Octadecenoic acid, (2-phenyl-1,3-dioxolan-4-yl)methyl ester, cis-		Esters	56599-45-2	C28H44O4	1.51437e+06	2.6337e+06	2.77598	5.1905	3.98324
2-Hydroxypentadecyl propanoate		Esters	77898-99-8	C18H36O3	175639	90276.1	0.321962	0.177916	0.249939
Pentanoic acid, 2,4-dimethyl-, methyl ester		Esters	71672-33-8	C8H16O2	313227	782913	0.574174	1.54297	1.05857
Octanoic acid, ethyl ester		Esters	106-32-1	C10H20O2	2.14694e+07	2.24211e+07	39.3554	44.1875	41.7715
Isopentyl 3-methylpentanoate		Esters	0-0-0	C11H22O2	5.75258e+06	5.82125e+06	10.545	11.4725	11.0088
Pentanoic acid, 2-hydroxy-4-methyl-, ethyl ester		Esters	10348-47-7	C8H16O3	865983	1.00054e+06	1.58743	1.97186	1.77964
Decanoic acid, ethyl ester		Esters	110-38-3	C12H24O2	3.04612e+06	2.33601e+06	5.58382	4.60381	5.09381
Octadecanoic acid, (2-phenyl-1,3-dioxolan-4-yl)methyl ester, cis-		Esters	56599-88-3	C28H46O4	170383	155396	0.312329	0.306254	0.309291
2-Methylpentyl hexanoate		Esters	0-0-0	C12H24O2	1.0348e+07	5.52573e+06	18.9689	10.8901	14.9295
Octadecanoic acid, 2-hydroxy-1,3-propanediyl di-ester		Esters	504-40-5	C39H76O5	127244	463853	0.23325	0.914162	0.573706
Stearic acid, 3-(octadecyloxy)propyl ester		Esters	17367-40-7	C39H78O3	130754	74769.4	0.239685	0.147356	0.19352
(5β)Pregnane-3,20β-diol, 14α,18α-[4-methyl-3-oxo-(1-oxa-4-azabutane-1,4-diyl)]-, diacetate		Esters	0-0-0	C28H43NO6	311868	148606	0.571682	0.292874	0.432278
Heptanoic acid, heptyl ester		Esters	624-09-9	C14H28O2	3.06957e+06	3.33933e+06	5.62681	6.58115	6.10398
Benzenepropanoic acid, ethyl ester		Esters	2021-28-5	C11H14O2	2.23351e+06	1.8658e+06	4.09423	3.67713	3.88568
Ethyl 14-methyl-hexadecanoate		Esters	0-0-0	C19H38O2	5003987	68483.1	9.17277	0.134967	4.65387
Ethyl iso-allocholate		Esters	0-0-0	C26H44O5	138805	54944.8	0.254442	0.108285	0.181364
Cyclopropanetetradecanoic acid, 2-octyl-, methyl ester		Esters	52355-42-7	C26H50O2	30258.5	210601	0.0554666	0.415053	0.23526
Hexadecanoic acid, 1-(hydroxymethyl)-1,2-ethanediyl ester		Esters	761-35-3	C35H68O5	27948.9	88318	0.0512329	0.174057	0.112645
Tridecanoic acid, 13-formyl-, ethyl ester		Esters	101434-22-4	C16H30O3	91923.5	248739	0.168504	0.490216	0.32936
Ethyl 13-methyl-tetradecanoate		Esters	0-0-0	C17H34O2	7.64531e+06	9.78375e+06	14.0146	19.2818	16.6482

## Sheet: ZH5
Common Compound		Category	CAS	Molecular Formula	Peak Area A	Peak Area B	Concentration 1 (µg/g)	Concentration 2 (µg/g)	Average Concentration (µg/g)
Strychane, 1-acetyl-20α-hydroxy-16-methylene-		Pyran	2111-98-0	C21H26N2O2	74754.9	87709.8	0.137414	0.163971	0.150692		内标物峰面积1	3.55132e+06
1,3-Butanediol, (S)-		Alcohols	24621-61-2	C4H10O2	320336	266962	0.588837	0.499078	0.543958		内标物峰面积2	3.49189e+06
Ethane, 1,1-diethoxy-		Alcohols	105-57-7	C6H14O2	6.34392e+06	6.12952e+06	11.6613	11.459	11.5602		内标物浓度mg/mL	0.816
Ethanol		Alcohols	64-17-5	C2H6O	159243	250047	0.292718	0.467458	0.380088		内标物添加量uL	20
1-Propanol, 2-methyl-		Alcohols	78-83-1	C4H10O	507035	550810	0.932026	1.02973	0.980877		白酒基质g	2.5
2-Butanol, 3-methyl-		Alcohols	598-75-4	C5H12O	363549	354998	0.668272	0.663661	0.665966
1-Butanol		Alcohols	71-36-3	C4H10O	3.28881e+06	3.32319e+06	6.04545	6.21263	6.12904
1-Butanol, 3-methyl-		Alcohols	123-51-3	C5H12O	3.36206e+06	3.3129e+06	6.18009	6.19339	6.18674
2,4-Methylene-D-epirhamnitol		Alcohols	0-0-0	C7H14O5	101295	140013	0.186199	0.26175	0.223975
1-Pentanol		Alcohols	71-41-0	C5H12O	857553	843281	1.57634	1.57649	1.57642
1,2,3-Butanetriol		Alcohols	4435-50-1	C4H10O3	594578	561685	1.09295	1.05006	1.0715
1-Hexadecanol, 2-methyl-		Alcohols	2490-48-4	C17H36O	553680	233184	1.01777	0.435932	0.726849
2,4,7,9-Tetramethyl-5-decyn-4,7-diol		Alcohols	126-86-3	C14H26O2	120543	436931	0.221581	0.816832	0.519206
Ethene, ethoxy-		Ethers	109-92-2	C4H8O	494206	308330	0.908443	0.576416	0.74243
Furfuryl ethyl ether		Ethers	0-0-0	C7H10O2	298321	290220	0.54837	0.54256	0.545465
3,6,9,12-Tetraoxatetradecan-1-ol, 14-[4-(1,1,3,3-tetramethylbutyl)phenoxy]-		Ethers	2315-64-2	C24H42O6	830994	1.1315e+06	1.52752	2.11531	1.82142
Acetic acid, [(aminocarbonyl)amino]oxo-		Others	585-05-7	C3H4N2O4	434853	57043.2	0.799342	0.106641	0.452991
Aminoacethydrazide		Others	14379-80-7	C2H7N3O	1.12083e+07	1.06592e+07	20.603	19.927	20.265
Acetic acid, ethoxyhydroxy-, ethyl ester		Others	49653-17-0	C6H12O4	2.48749e+06	1.86415e+06	4.57247	3.48499	4.02873
d-Mannose		Others	3458-28-4	C6H12O6	509551	412410	0.936651	0.77099	0.85382
Desulphosinigrin		Others	5115-81-1	C10H17NO6S	6.21118e+06	1.09979e+06	11.4173	2.05604	6.73668
Propane, 1,1-diethoxy-2-methyl-		Aldehydes	1741-41-9	C8H18O2	1.46948e+06	1.41435e+06	2.70118	2.64409	2.67263
Acetic acid, hydroxy-		Acids	79-14-1	C2H4O3	1.24223e+07	1.72356e+07	22.8345	32.2215	27.528
2-Acetylamino-3-hydroxy-propionic acid		Acids	0-0-0	C5H9NO4	668704	4.82886e+06	1.2292	9.02744	5.12832
Hexanoic acid		Acids	142-62-1	C6H12O2	7.56134e+06	7.85011e+06	13.8992	14.6756	14.2874
3-Heptanone, 2-methyl-		Ketones	13019-20-0	C8H16O	3.55132e+06	3.49189e+06	内标物	内标物	内标物
1-Buten-3-one, 1-(2-carboxy-4,4-dimethylcyclobutenyl)-		Ketones	0-0-0	C11H14O3	130974	128120	0.240755	0.239518	0.240137
Pregn-5-ene-3,11-dione, 17,20:20,21-bis[methylenebis(oxy)]-, cyclic 3-(1,2-ethanediyl acetal)		Ketones	52248-40-5	C25H34O7	199613	963008	0.366926	1.80032	1.08362
Butane, 1,1-diethoxy-3-methyl-		Alkanes	3842-03-3	C9H20O2	4.58471e+06	4.50229e+06	8.42755	8.41693	8.42224
Octadecane, 3-ethyl-5-(2-ethylbutyl)-		Alkanes	55282-12-7	C26H54	50511.5	716530	0.0928497	1.33954	0.716193
Tetradecane, 2,6,10-trimethyl-		Alkanes	14905-56-7	C17H36	471519	831821	0.86674	1.55507	1.21091
Styrene		Alkenes	100-42-5	C8H8	36111.5	31236.6	0.0663798	0.0583962	0.062388
Butanoic acid, ethyl ester		Esters	105-54-4	C6H12O2	1.21006e+07	1.22199e+07	22.2432	22.8447	22.544
Butanoic acid, 2-methyl-, ethyl ester		Esters	7452-79-1	C7H14O2	440758	421938	0.810196	0.788803	0.7995
1-Butanol, 3-methyl-, acetate		Esters	123-92-2	C7H14O2	849013	971213	1.56065	1.81566	1.68815
Pentanoic acid, ethyl ester		Esters	539-82-2	C7H14O2	9.89039e+06	9.82322e+06	18.1804	18.3643	18.2723
Butanoic acid, 2-ethyl-, 1,2,3-propanetriyl ester		Esters	56554-54-2	C21H38O6	8.41329e+06	6.26573e+06	15.4652	11.7136	13.5894
Pentanoic acid, 4-methyl-, methyl ester		Esters	2412-80-8	C7H14O2	445927	498600	0.819697	0.932122	0.875909
Pentanoic acid, 4-methyl-, ethyl ester		Esters	25415-67-2	C8H16O2	953779	897964	1.75323	1.67872	1.71597
Pentanoic acid, 2,2-dimethyl-, 1,2,3-propanetriyl ester		Esters	57346-62-0	C24H44O6	60036.2	56366.9	0.110358	0.105377	0.107867
Hexanoic acid, ethyl ester		Esters	123-66-0	C8H16O2	1.88483e+08	1.87854e+08	346.468	351.188	348.828
Ethyl 5-methylhexanoate		Esters	10236-10-9	C9H18O2	1.65705e+06	2.16062e+06	3.04597	4.03922	3.5426
Pentanoic acid, 2-methyl-, methyl ester		Esters	2177-77-7	C7H14O2	1.43323e+06	3.1298e+06	2.63454	5.85109	4.24281
Hexanoic acid, butyl ester		Esters	626-82-4	C10H20O2	9.72937e+06	1.01258e+07	17.8844	18.9299	18.4072
Heptanoic acid, ethyl ester		Esters	106-30-9	C9H18O2	1.99202e+07	1.96726e+07	36.6171	36.7775	36.6973
2-Hydroxypentadecyl propanoate		Esters	77898-99-8	C18H36O3	391617	289471	0.719866	0.54116	0.630513
Octanoic acid, ethyl ester		Esters	106-32-1	C10H20O2	1.8191e+07	1.85971e+07	33.4385	34.7668	34.1027
Hexanoic acid, 2,4-dimethyl-, methyl ester, (2DL,4L)-		Esters	14251-44-6	C9H18O2	2.77117e+06	1.41662e+06	5.09393	2.64834	3.87114
Isopentyl 3-methylpentanoate		Esters	0-0-0	C11H22O2	6.21998e+06	6.49814e+06	11.4335	12.1481	11.7908
Pentanoic acid, 2-hydroxy-4-methyl-, ethyl ester		Esters	10348-47-7	C8H16O3	814775	878170	1.49771	1.64172	1.56971
Decanoic acid, ethyl ester		Esters	110-38-3	C12H24O2	3.16513e+06	2.74093e+06	5.8181	5.1241	5.4711
Hexanoic acid, decyl ester		Esters	52363-43-6	C16H32O2	3.95803e+06	3.99315e+06	7.2756	7.46509	7.37035
Stearic acid, 3-(octadecyloxy)propyl ester		Esters	17367-40-7	C39H78O3	93049.5	172591	0.171042	0.322655	0.246849
Octadecanoic acid, (2-phenyl-1,3-dioxolan-4-yl)methyl ester, cis-		Esters	56599-88-3	C28H46O4	384097	180148	0.706042	0.336782	0.521412
Stearic acid, 2-hydroxy-1-methylpropyl ester		Esters	14251-39-9	C22H44O3	375257	128687	0.689792	0.240577	0.465185
Octadecanoic acid, 2-hydroxy-1,3-propanediyl di-ester		Esters	504-40-5	C39H76O5	268824	109235	0.494149	0.204212	0.349181
Hexanoic acid, cyclopentyl ester		Esters	5413-59-2	C11H20O2	6.56134e+06	1.78019e+07	12.061	33.2803	22.6706
9-Octadecenoic acid, (2-phenyl-1,3-dioxolan-4-yl)methyl ester, cis-		Esters	56599-45-2	C28H44O4	1.09423e+06	909419	2.01141	1.70014	1.85577
(5β)Pregnane-3,20β-diol, 14α,18α-[4-methyl-3-oxo-(1-oxa-4-azabutane-1,4-diyl)]-, diacetate		Esters	0-0-0	C28H43NO6	459637	188403	0.8449	0.352215	0.598557
Heptanoic acid, heptyl ester		Esters	624-09-9	C14H28O2	1.68871e+06	2.57306e+06	3.10416	4.81027	3.95722
Benzenepropanoic acid, ethyl ester		Esters	2021-28-5	C11H14O2	2.21181e+06	1.65521e+06	4.06573	3.09437	3.58005
Phorbol 12,13-dihexanoate		Esters	37558-17-1	C32H48O8	67360.3	10037.1	0.123821	0.0187641	0.0712925
Hexadecanoic acid, ethyl ester		Esters	628-97-7	C18H36O2	2.44906e+06	2.65782e+06	4.50183	4.96873	4.73528
Ethyl 13-methyl-tetradecanoate		Esters	0-0-0	C17H34O2	625318	6.28099e+06	1.14945	11.7422	6.44581

## Sheet: ZH10
Common Compound		Category	CAS	Molecular Formula	Peak Area A	Peak Area B	Concentration 1 (µg/g)	Concentration 2 (µg/g)	Average Concentration (µg/g)
Strychane, 1-acetyl-20α-hydroxy-16-methylene-		Pyran	2111-98-0	C21H26N2O2	174416	174941	0.354319	0.351347	0.352833		内标物峰面积1	3.21345e+06
1,3-Butanediol, (S)-		Alcohols	24621-61-2	C4H10O2	279972	307790	0.568751	0.618156	0.593454		内标物峰面积2	3.25039e+06
Ethanol		Alcohols	64-17-5	C2H6O	87983.8	473614	0.178736	0.951193	0.564964		内标物浓度mg/mL	0.816
1-Propanol, 2-methyl-		Alcohols	78-83-1	C4H10O	527134	429854	1.07085	0.863307	0.967079		内标物添加量uL	20
2-Butanol, 3-methyl-		Alcohols	598-75-4	C5H12O	420706	410872	0.854648	0.825183	0.839915		白酒基质g	2.5
1-Butanol		Alcohols	71-36-3	C4H10O	3.28932e+06	3.14201e+06	6.68213	6.31032	6.49622
1-Butanol, 3-methyl-		Alcohols	123-51-3	C5H12O	3.37835e+06	3.27536e+06	6.86297	6.57815	6.72056
1-Pentanol		Alcohols	71-41-0	C5H12O	860243	831500	1.74755	1.66996	1.70876
2,4,7,9-Tetramethyl-5-decyn-4,7-diol		Alcohols	126-86-3	C14H26O2	273784	313473	0.556181	0.629571	0.592876
Phenol, 3-methyl-		Phenols	108-39-4	C7H8O	292310	259904	0.593817	0.521983	0.5579
Ethene, ethoxy-		Ethers	109-92-2	C4H8O	530496	601629	1.07768	1.20829	1.14299
Furfuryl ethyl ether		Ethers	0-0-0	C7H10O2	418131	347391	0.849416	0.697691	0.773553
3,6,9,12-Tetraoxatetradecan-1-ol, 14-[4-(1,1,3,3-tetramethylbutyl)phenoxy]-		Ethers	2315-64-2	C24H42O6	2.46697e+06	1.62834e+06	5.01156	3.27032	4.14094
Acetic acid, [(aminocarbonyl)amino]oxo-		Others	585-05-7	C3H4N2O4	421030	474071	0.855305	0.95211	0.903708
Aminoacethydrazide		Others	14379-80-7	C2H7N3O	8.24446e+06	1.03009e+07	16.7483	20.688	18.7181
2-Deoxy-D-galactose		Others	1949-89-9	C6H12O5	105226	84719.6	0.213762	0.170148	0.191955
Hydrazine, ethyl-		Others	624-80-6	C2H8N2	460568	423981	0.935626	0.851512	0.893569
Desulphosinigrin		Others	5115-81-1	C10H17NO6S	5.85615e+06	7.69362e+06	11.8965	15.4516	13.6741
Succindialdehyde		Aldehydes	638-37-9	C4H6O2	162909	115280	0.330944	0.231525	0.281234
Propane, 1,1-diethoxy-2-methyl-		Aldehydes	1741-41-9	C8H18O2	1.28608e+06	1.32946e+06	2.61261	2.67005	2.64133
3-Hydroxy-2-methylthio-3-phenylpropanoic acid		Acids	70760-18-8	C10H12O3S	476429	448974	0.967847	0.901707	0.934777
Hexanoic acid		Acids	142-62-1	C6H12O2	7.24059e+06	6.21484e+06	14.709	12.4817	13.5953
Propanoic acid, 2-(3-acetoxy-4,4,14-trimethylandrost-8-en-17-yl)-		Acids	0-0-0	C27H42O4	71407.6	114025	0.145062	0.229005	0.187033
3-Amino-2-oxazolidinone		Ketones	80-65-9	C3H6N2O2	53050.8	144244	0.107771	0.289695	0.198733
3-Heptanone, 2-methyl-		Ketones	13019-20-0	C8H16O	3.21345e+06	3.25039e+06	内标物	内标物	内标物
1-Buten-3-one, 1-(2-carboxy-4,4-dimethylcyclobutenyl)-		Ketones	0-0-0	C11H14O3	213784	102684	0.434293	0.206229	0.320261
2-Decanone		Ketones	693-54-9	C10H20O	1.51897e+06	905369	3.08572	1.81832	2.45202
Pregn-5-ene-3,11-dione, 17,20:20,21-bis[methylenebis(oxy)]-, cyclic 3-(1,2-ethanediyl acetal)		Ketones	52248-40-5	C25H34O7	206173	11296.8	0.418832	0.0226882	0.22076
Butane, 1,1-diethoxy-3-methyl-		Alkanes	3842-03-3	C9H20O2	4.47836e+06	4.50867e+06	9.09761	9.05509	9.07635
Octadecane, 6-methyl-		Alkanes	10544-96-4	C19H40	370773	309352	0.75321	0.621293	0.687252
Octadecane, 3-ethyl-5-(2-ethylbutyl)-		Alkanes	55282-12-7	C26H54	466126	453660	0.946916	0.911117	0.929017
Tetradecane, 2,6,10-trimethyl-		Alkanes	14905-56-7	C17H36	548606	696389	1.11447	1.39861	1.25654
Styrene		Alkenes	100-42-5	C8H8	35520.6	47553	0.0721586	0.0955041	0.0838314
2-Formylhistamine		Amides	0-0-0	C6H9N3O	13624.2	20280.8	0.0276771	0.0407313	0.0342042
N-[5-(1-Cyano-2-furan-2-yl-vinyl)-[1,3,4]thiadiazol-2-yl]-benzamide		Amides	0-0-0	C16H10N4O2S	81588.1	79846	0.165743	0.16036	0.163052
Butanoic acid, ethyl ester		Esters	105-54-4	C6H12O2	1.02721e+07	1.20564e+07	20.8673	24.2137	22.5405
Butanoic acid, 2-methyl-, ethyl ester		Esters	7452-79-1	C7H14O2	542196	182403	1.10145	0.366333	0.733891
Butanoic acid, 3-methyl-, ethyl ester		Esters	108-64-5	C7H14O2	3.38393e+06	2.29663e+06	6.87433	4.61249	5.74341
1-Butanol, 3-methyl-, acetate		Esters	123-92-2	C7H14O2	824014	862263	1.67395	1.73175	1.70285
Pentanoic acid, ethyl ester		Esters	539-82-2	C7H14O2	9.23401e+06	9.49064e+06	18.7585	19.0607	18.9096
Hexanoic acid, methyl ester		Esters	106-70-7	C7H14O2	444229	550853	0.902432	1.10632	1.00437
Pentanoic acid, 4-methyl-, ethyl ester		Esters	25415-67-2	C8H16O2	912058	1.07859e+06	1.85281	2.16622	2.00951
Hexanoic acid, ethyl ester		Esters	123-66-0	C8H16O2	1.79657e+08	1.86839e+08	364.967	375.242	370.105
Butanoic acid, 2-ethyl-, 1,2,3-propanetriyl ester		Esters	56554-54-2	C21H38O6	6.75631e+06	8.32293e+06	13.7252	16.7155	15.2204
Ethyl 5-methylhexanoate		Esters	10236-10-9	C9H18O2	2.68981e+06	1.0387e+06	5.46424	2.0861	3.77517
Hexanoic acid, decyl ester		Esters	52363-43-6	C16H32O2	4.56753e+06	3.98467e+06	9.27875	8.00269	8.64072
Pentanoic acid, 2-methyl-, methyl ester		Esters	2177-77-7	C7H14O2	3.97882e+06	4.68558e+06	8.08281	9.41038	8.7466
Heptanoic acid, ethyl ester		Esters	106-30-9	C9H18O2	1.78223e+07	1.90865e+07	36.2052	38.3329	37.269
Hexanoic acid, butyl ester		Esters	626-82-4	C10H20O2	9.289e+06	1.06826e+07	18.8702	21.4547	20.1625
Octanoic acid, ethyl ester		Esters	106-32-1	C10H20O2	1.98631e+07	1.965e+07	40.3512	39.4645	39.9078
Isopentyl 3-methylpentanoate		Esters	0-0-0	C11H22O2	6.6856e+06	6.09879e+06	13.5815	12.2486	12.9151
5-Hydroxy-2,4-dimethylpentanoic acid, methyl ester		Esters	0-0-0	C8H16O3	2.76593e+06	2.82891e+06	5.61888	5.6815	5.65019
Pentanoic acid, 2-hydroxy-4-methyl-, ethyl ester		Esters	10348-47-7	C8H16O3	975387	885521	1.98146	1.77846	1.87996
Stearic acid, 2-hydroxy-1-methylpropyl ester		Esters	14251-39-9	C22H44O3	1.64628e+06	546117	3.34436	1.09681	2.22058
Decanoic acid, ethyl ester		Esters	110-38-3	C12H24O2	359160	331001	0.729619	0.664773	0.697196
Heptanoic acid, 4-octyl ester		Esters	0-0-0	C15H30O2	634382	530540	1.28872	1.06552	1.17712
Octadecanoic acid, (2-phenyl-1,3-dioxolan-4-yl)methyl ester, cis-		Esters	56599-88-3	C28H46O4	326459	345400	0.663189	0.693691	0.67844
9-Octadecenoic acid, (2-phenyl-1,3-dioxolan-4-yl)methyl ester, cis-		Esters	56599-45-2	C28H44O4	1.02703e+06	1.55558e+06	2.08636	3.12418	2.60527
Hexanoic acid, 4-methylpentyl ester		Esters	35852-49-4	C12H24O2	1.49047e+07	1.07672e+07	30.2783	21.6246	25.9514
Stearic acid, 3-(octadecyloxy)propyl ester		Esters	17367-40-7	C39H78O3	163215	321048	0.331565	0.644784	0.488174
(5β)Pregnane-3,20β-diol, 14α,18α-[4-methyl-3-oxo-(1-oxa-4-azabutane-1,4-diyl)]-, diacetate		Esters	0-0-0	C28H43NO6	228115	73025.3	0.463407	0.146662	0.305035
Phenylacetic acid, cyclobutyl ester		Esters	0-0-0	C12H14O2	2.62185e+06	2.55834e+06	5.32618	5.13809	5.23214
Heptanoic acid, heptyl ester		Esters	624-09-9	C14H28O2	2.33503e+06	2.03114e+06	4.74351	4.07928	4.41139
Benzenepropanoic acid, ethyl ester		Esters	2021-28-5	C11H14O2	2.0413e+06	1.96999e+06	4.14682	3.95647	4.05165
Cyclopropanetetradecanoic acid, 2-octyl-, methyl ester		Esters	52355-42-7	C26H50O2	241949	17310.3	0.49151	0.0347655	0.263138
Ethyl 13-methyl-tetradecanoate		Esters	0-0-0	C17H34O2	9.09464e+06	5.72533e+06	18.4754	11.4986	14.987
Tridecanoic acid, 13-formyl-, ethyl ester		酯类	101434-22-4	C16H30O3	227770	258363	0.462707	0.51889	0.490798

## Sheet: ZH15
Common Compound		Category	CAS	Molecular Formula	Peak Area A	Peak Area B	Concentration 1 (µg/g)	Concentration 2 (µg/g)	Average Concentration (µg/g)
1,3-Butanediol, (S)-		Alcohols	24621-61-2	C4H10O2	374965	283423	0.883481	0.567864	0.725672		内标物峰面积1	2.7706e+06
Ethane, 1,1-diethoxy-		Alcohols	105-57-7	C6H14O2	1.08057e+07	8.94741e+06	25.4601	17.927	21.6935		内标物峰面积2	3.25814e+06
Ethanol		Alcohols	64-17-5	C2H6O	155064	361867	0.365357	0.725035	0.545196		内标物浓度mg/mL	0.816
1-Propanol, 2-methyl-		Alcohols	78-83-1	C4H10O	672029	663231	1.58341	1.32885	1.45613		内标物添加量uL	20
2-Butanol, 3-methyl-		Alcohols	598-75-4	C5H12O	578326	628652	1.36263	1.25956	1.3111		白酒基质g	2.5
1-Butanol		Alcohols	71-36-3	C4H10O	3.03738e+06	3.1402e+06	7.15658	6.2917	6.72414
1-Butanol, 3-methyl-		Alcohols	123-51-3	C5H12O	2.56867e+06	2.68131e+06	6.05222	5.37226	5.71224
2,4-Methylene-D-epirhamnitol		Alcohols	0-0-0	C7H14O5	151427	91785.5	0.356788	0.183901	0.270344
1-Hexadecanol, 2-methyl-		Alcohols	2490-48-4	C17H36O	45942.5	108705	0.108248	0.217801	0.163024
2-Hexanol		Alcohols	626-93-7	C6H14O	284795	299901	0.671025	0.60088	0.635952
1-Pentanol		Alcohols	71-41-0	C5H12O	990418	924443	2.33359	1.85221	2.0929
2,4,7,9-Tetramethyl-5-decyn-4,7-diol		Alcohols	126-86-3	C14H26O2	206185	358811	0.485806	0.718913	0.602359
Phenol, 3-methyl-		Phenols	108-39-4	C7H8O	223885	235900	0.527512	0.472647	0.50008
Ethene, ethoxy-		Ethers	109-92-2	C4H8O	681464	944652	1.60564	1.8927	1.74917
Furfuryl ethyl ether		Ethers	0-0-0	C7H10O2	387385	452229	0.912743	0.906085	0.909414
3,6,9,12-Tetraoxatetradecan-1-ol, 14-[4-(1,1,3,3-tetramethylbutyl)phenoxy]-		Ethers	2315-64-2	C24H42O6	1.72367e+06	1.42651e+06	4.06126	2.85815	3.45971
Aminoacethydrazide		Others	14379-80-7	C2H7N3O	9.22357e+06	1.08114e+07	21.7323	21.6616	21.6969
Hydrazine, ethyl-		Others	624-80-6	C2H8N2	417105	444238	0.982769	0.890073	0.936421
Morpholine, 4-methyl-, 4-oxide		Others	7529-22-8	C5H11NO2	488707	709160	1.15148	1.42087	1.28617
Desulphosinigrin		Others	5115-81-1	C10H17NO6S	6.26686e+06	2.57938e+06	14.7658	5.16803	9.9669
Phenyl-β-D-glucoside		Others	1464-44-4	C12H16O6	40360.2	59630.4	0.0950952	0.119475	0.107285
Propane, 1,1-diethoxy-2-methyl-		Aldehydes	1741-41-9	C8H18O2	1.6802e+06	1.48449e+06	3.95884	2.97433	3.46658
Benzaldehyde		Aldehydes	100-52-7	C7H6O	426557	481180	1.00504	0.964091	0.984565
5-Hydroxynorvaline		Acids	6152-89-2	C5H11NO3	190945	191355	0.449898	0.383397	0.416648
2-Acetylamino-3-hydroxy-propionic acid		Acids	0-0-0	C5H9NO4	563811	4.7765e+06	1.32843	9.57017	5.4493
3-(3-Carboxy-4-hydroxyphenyl)-D-alanine		Acids	4303-95-1	C10H11NO5	44222	100292	0.104195	0.200944	0.152569
Hexanoic acid		Acids	142-62-1	C6H12O2	7.89277e+06	8.7058e+06	18.5967	17.4429	18.0198
2-Myristynoyl pantetheine		Acids	0-0-0	C25H44N2O5S	152593	444429	0.359535	0.890455	0.624995
Dodecanoic acid, 3-hydroxy-		Acids	1883-13-2	C12H24O3	1.8779e+06	3.53508e+06	4.42464	7.08287	5.75376
CH3C(O)CH2CH2OH		Ketones	590-90-9	C4H8O2	298836	103776	0.704109	0.207925	0.456017
3-Heptanone, 2-methyl-		Ketones	13019-20-0	C8H16O	2.7706e+06	3.25814e+06	内标物	内标物	内标物
6-(1-Methylethyl)-4,4,6-trimethyltetrahydro-1,3-oxazin-2-thione		Ketones	0-0-0	C10H19NOS	1.21707e+06	985639	2.86761	1.97482	2.42122
1-Buten-3-one, 1-(2-carboxy-4,4-dimethylcyclobutenyl)-		Ketones	0-0-0	C11H14O3	524966	106905	1.23691	0.214195	0.725552
2-Decanone		Ketones	693-54-9	C10H20O	1.01309e+06	1.26514e+06	2.387	2.53483	2.46092
Butane, 1,1-diethoxy-3-methyl-		Alkanes	3842-03-3	C9H20O2	4.77202e+06	5.00295e+06	11.2437	10.0239	10.6338
Octadecane, 3-ethyl-5-(2-ethylbutyl)-		Alkanes	55282-12-7	C26H54	251422	492698	0.592392	0.987167	0.789779
Styrene		Alkenes	100-42-5	C8H8	37596.3	38882.1	0.0885831	0.077904	0.0832436
Formic acid, ethenyl ester		Esters	692-45-5	C3H4O2	338428	262196	0.797392	0.525335	0.661363
Butanoic acid, ethyl ester		Esters	105-54-4	C6H12O2	1.23231e+07	1.3902e+07	29.0354	27.8539	28.4446
Butanoic acid, 2-methyl-, ethyl ester		Esters	7452-79-1	C7H14O2	315044	328363	0.742296	0.657906	0.700101
Butanoic acid, 3-methyl-, ethyl ester		Esters	108-64-5	C7H14O2	2.33519e+06	2.31795e+06	5.5021	4.64423	5.07316
1-Butanol, 3-methyl-, acetate		Esters	123-92-2	C7H14O2	634473	701480	1.49492	1.40548	1.4502
Pentanoic acid, ethyl ester		Esters	539-82-2	C7H14O2	9.77632e+06	1.03364e+07	23.0346	20.7099	21.8723
Hexanoic acid, methyl ester		Esters	106-70-7	C7H14O2	705711	717703	1.66277	1.43799	1.55038
Pentanoic acid, 4-methyl-, ethyl ester		Esters	25415-67-2	C8H16O2	1.0025e+06	1.13074e+06	2.36206	2.26555	2.31381
[1,1'-Bicyclopropyl]-2-octanoic acid, 2'-hexyl-, methyl ester		Esters	56687-68-4	C21H38O2	63752.9	416266	0.150213	0.834029	0.492121
Hexanoic acid, ethyl ester		Esters	123-66-0	C8H16O2	1.47528e+08	1.57497e+08	347.601	315.561	331.581
Butanoic acid, 2-ethyl-, 1,2,3-propanetriyl ester		Esters	56554-54-2	C21H38O6	6.30557e+06	6.04854e+06	14.857	12.1188	13.4879
Propanoic acid, 2-hydroxy-, ethyl ester		Esters	97-64-3	C5H10O3	2.68914e+06	2.83278e+06	6.33606	5.67574	6.0059
Ethyl 5-methylhexanoate		Esters	10236-10-9	C9H18O2	2.31897e+06	2.65481e+06	5.46388	5.31917	5.39153
Pentanoic acid, 2-methyl-, methyl ester		Esters	2177-77-7	C7H14O2	3.57279e+06	4.02532e+06	8.41808	8.06512	8.2416
Heptanoic acid, ethyl ester		Esters	106-30-9	C9H18O2	1.89632e+07	1.91678e+07	44.6806	38.4045	41.5426
Hexanoic acid, butyl ester		Esters	626-82-4	C10H20O2	8.91775e+06	9.54097e+06	21.0117	19.1162	20.064
2-Hydroxypentadecyl propanoate		Esters	77898-99-8	C18H36O3	80046.6	77891.5	0.188603	0.156063	0.172333
Docosanoic acid, docosyl ester		Esters	17671-27-1	C44H88O2	76774.5	70852	0.180893	0.141959	0.161426
Octanoic acid, ethyl ester		Esters	106-32-1	C10H20O2	1.34257e+07	1.67499e+07	31.6331	33.56	32.5966
Isopentyl 3-methylpentanoate		Esters	0-0-0	C11H22O2	5.35547e+06	5.95749e+06	12.6184	11.9364	12.2774
Pentanoic acid, 2-hydroxy-4-methyl-, ethyl ester		Esters	10348-47-7	C8H16O3	784331	770181	1.84802	1.54313	1.69557
Decanoic acid, ethyl ester		Esters	110-38-3	C12H24O2	1.82146e+06	356431	4.29167	0.714144	2.50291
9-Octadecenoic acid, (2-phenyl-1,3-dioxolan-4-yl)methyl ester, cis-		Esters	56599-45-2	C28H44O4	1.54976e+06	1.42346e+06	3.65149	2.85204	3.25177
Heptanoic acid, 4-octyl ester		Esters	0-0-0	C15H30O2	498035	494579	1.17345	0.990936	1.0822
Octadecanoic acid, (2-phenyl-1,3-dioxolan-4-yl)methyl ester, cis-		Esters	56599-88-3	C28H46O4	352811	370143	0.831281	0.741616	0.786449
Hexanoic acid, 4-methylpentyl ester		Esters	35852-49-4	C12H24O2	5.39252e+06	1.60169e+07	12.7057	32.0913	22.3985
Heptanoic acid, heptyl ester		Esters	624-09-9	C14H28O2	1.76648e+06	2.2426e+06	4.16212	4.49326	4.32769
9-Octadecenoic acid, (2-phenyl-1,3-dioxolan-4-yl)methyl ester, trans-		Esters	56599-46-3	C28H44O4	44472.3	116286	0.104784	0.23299	0.168887
Benzenepropanoic acid, ethyl ester		Esters	2021-28-5	C11H14O2	2.16449e+06	2.66334e+06	5.09991	5.33626	5.21808
Ethyl 14-methyl-hexadecanoate		Esters	0-0-0	C19H38O2	100482	1.03682e+06	0.236752	2.07736	1.15706
Hexadecanoic acid, ethyl ester		Esters	628-97-7	C18H36O2	2.18914e+06	2.80878e+06	5.15798	5.62765	5.39282
Ethyl 13-methyl-tetradecanoate		Esters	0-0-0	C17H34O2	578699	7.36737e+06	1.36351	14.7612	8.06237

## Sheet: ZH20
Common Compound		Category	CAS	Molecular Formula	Peak Area A	Peak Area B	Concentration 1 (µg/g)	Concentration 2 (µg/g)	Average Concentration (µg/g)
Strychane, 1-acetyl-20α-hydroxy-16-methylene-		Pyran	2111-98-0	C21H26N2O2	173761	122008	0.317166	0.290089	0.303627		内标物峰面积1	3.57641e+06
1,3-Butanediol, (S)-		Alcohols	24621-61-2	C4H10O2	559783	589537	1.02177	1.4017	1.21174		内标物峰面积2	2.74559e+06
(3-Methyl-oxiran-2-yl)-methanol		Alcohols	0-0-0	C4H8O2	26037.9	54391.8	0.0475269	0.129324	0.0884253		内标物浓度mg/mL	0.816
Ethane, 1,1-diethoxy-		Alcohols	105-57-7	C6H14O2	1.55276e+07	1.51954e+07	28.3424	36.1291	32.2357		内标物添加量uL	20
Ethanol		Alcohols	64-17-5	C2H6O	864243	1.24378e+06	1.5775	2.95725	2.26738		白酒基质g	2.5
1-Propanol, 2-methyl-		Alcohols	78-83-1	C4H10O	739289	716372	1.34942	1.70327	1.52635
2-Butanol, 3-methyl-		Alcohols	598-75-4	C5H12O	1.73369e+06	1.90411e+06	3.16449	4.52728	3.84588
1-Butanol		Alcohols	71-36-3	C4H10O	4.51315e+06	4.40684e+06	8.23784	10.4779	9.35785
1-Butanol, 3-methyl-		Alcohols	123-51-3	C5H12O	2.90475e+06	2.86839e+06	5.30204	6.81999	6.06101
2-Hexanol		Alcohols	626-93-7	C6H14O	543094	436737	0.991308	1.0384	1.01485
2,4-Methylene-D-epirhamnitol		Alcohols	0-0-0	C7H14O5	96839.5	265744	0.176761	0.63184	0.404301
1-Pentanol		Alcohols	71-41-0	C5H12O	1.14364e+06	1.18798e+06	2.08747	2.82457	2.45602
1,4-Diacetyl-3-acetoxymethyl-2,5-methylene-l-rhamnitol		Alcohols	0-0-0	C14H22O8	139669	355459	0.254936	0.845151	0.550044
2,4,7,9-Tetramethyl-5-decyn-4,7-diol		Alcohols	126-86-3	C14H26O2	534119	321510	0.974926	0.764432	0.869679
Ethene, ethoxy-		Ethers	109-92-2	C4H8O	1.16555e+06	1.40774e+06	2.12747	3.34709	2.73728
Furfuryl ethyl ether		Ethers	0-0-0	C7H10O2	418305	433253	0.76353	1.03012	0.896823
3,6,9,12-Tetraoxatetradecan-1-ol, 14-[4-(1,1,3,3-tetramethylbutyl)phenoxy]-		Ethers	2315-64-2	C24H42O6	2.13071e+06	1.04642e+06	3.88918	2.488	3.18859
Acetic acid, [(aminocarbonyl)amino]oxo-		Others	585-05-7	C3H4N2O4	932963	236410	1.70293	0.562097	1.13252
Aminoacethydrazide		Others	14379-80-7	C2H7N3O	9313594	9.7537e+06	17.0001	23.1907	20.0954
β-D-Glucopyranose, 4-O-β-D-galactopyranosyl-		Others	5965-66-2	C12H22O11	39054.4	769108	0.0712859	1.82866	0.949972
Hydrazine, ethyl-		Others	624-80-6	C2H8N2	414678	721824	0.75691	1.71623	1.23657
Desulphosinigrin		Others	5115-81-1	C10H17NO6S	2.48201e+06	3.1677e+06	4.5304	7.53163	6.03102
Phenyl-β-D-glucoside		Others	1464-44-4	C12H16O6	25719.7	24725.9	0.046946	0.058789	0.0528675
Acetaldehyde		Aldehydes	75-07-0	C2H4O	324539	1.05062e+06	0.59238	2.49798	1.54518
Propane, 1,1-diethoxy-2-methyl-		Aldehydes	1741-41-9	C8H18O2	1.7287e+06	1.81515e+06	3.15538	4.31575	3.73556
Benzaldehyde		Aldehydes	100-52-7	C7H6O	601763	687965	1.0984	1.63573	1.36706
Cycloserine		Acids	68-41-7	C3H6N2O2	34751.6	20604.6	0.0634319	0.0489902	0.0562111
5-Hydroxynorvaline		Acids	6152-89-2	C5H11NO3	149102	150380	0.272155	0.357548	0.314851
2-Acetylamino-3-hydroxy-propionic acid		Acids	0-0-0	C5H9NO4	7.17718e+06	6.30915e+06	13.1005	15.0008	14.0507
Pentanoic acid		Acids	109-52-4	C5H10O2	83696.4	441812	0.152771	1.05047	0.601618
Hexanoic acid		Acids	142-62-1	C6H12O2	7.64052e+06	8.50287e+06	13.9462	20.2167	17.0815
DL-Homocystine		Acids	870-93-9	C8H16N2O4S2	149618	96649.4	0.273097	0.229797	0.251447
2-Myristynoyl pantetheine		Acids	0-0-0	C25H44N2O5S	122147	90614.2	0.222954	0.215447	0.219201
CH3C(O)CH2CH2OH		Ketones	590-90-9	C4H8O2	81197	88698.3	0.148209	0.210892	0.17955
3,3-Dimethyl-2,4-pentane dione		Ketones	3142-58-3	C7H12O2	6.78339e+06	7.24845e+06	12.3817	17.2341	14.8079
3-Heptanone, 2-methyl-		Ketones	13019-20-0	C8H16O	3.57641e+06	2.74559e+06	内标物	内标物	内标物
4-sec-Butoxy-2-butanone		Ketones	57545-63-8	C8H16O2	28347.9	319591	0.0517433	0.75987	0.405807
1-Buten-3-one, 1-(2-carboxy-4,4-dimethylcyclobutenyl)-		Ketones	0-0-0	C11H14O3	290915	22240.1	0.531006	0.0528787	0.291942
Butane, 1,1-diethoxy-3-methyl-		Alkanes	3842-03-3	C9H20O2	6960224	6.56051e+06	12.7045	15.5985	14.1515
Octadecane, 3-ethyl-5-(2-ethylbutyl)-		Alkanes	55282-12-7	C26H54	344310	429390	0.628468	1.02093	0.8247
Tetradecane, 2,6,10-trimethyl-		Alkanes	14905-56-7	C17H36	636572	690804	1.16193	1.64248	1.40221
2-Butene, 1,4-diethoxy-		Alkenes	7250-85-3	C8H16O2	494102	988042	0.901882	2.3492	1.62554
Butanamide, 3,N-dihydroxy-		Amides	90567-52-5	C4H9NO3	93573.8	88311	0.1708	0.209971	0.190385
Formic acid, ethenyl ester		Esters	692-45-5	C3H4O2	36124.8	516238	0.0659385	1.22743	0.646682
Butanoic acid, ethyl ester		Esters	105-54-4	C6H12O2	9.9049e+06	1.03562e+07	18.0794	24.6232	21.3513
Butanoic acid, 2-methyl-, ethyl ester		Esters	7452-79-1	C7H14O2	844635	451568	1.54171	1.07366	1.30769
Butanoic acid, 3-methyl-, ethyl ester		Esters	108-64-5	C7H14O2	2.6901e+06	5.59047e+06	4.91023	13.2921	9.10116
1-Butanol, 3-methyl-, acetate		Esters	123-92-2	C7H14O2	955428	703373	1.74394	1.67236	1.70815
Pentanoic acid, ethyl ester		Esters	539-82-2	C7H14O2	1.13546e+07	1.18105e+07	20.7255	28.0811	24.4033
Hexanoic acid, methyl ester		Esters	106-70-7	C7H14O2	703972	1.11864e+06	1.28496	2.65972	1.97234
Pentanoic acid, 4-methyl-, ethyl ester		Esters	25415-67-2	C8H16O2	1.47995e+06	1.39347e+06	2.70135	3.31316	3.00726
Butanoic acid, butyl ester		Esters	109-21-7	C8H16O2	971479	976559	1.77324	2.3219	2.04757
Hexanoic acid, ethyl ester		Esters	123-66-0	C8H16O2	1.48979e+08	1.55469e+08	271.931	369.647	320.789
Butanoic acid, pentyl ester		Esters	540-18-1	C9H18O2	560187	553093	1.02251	1.31505	1.16878
Propanoic acid, 2-hydroxy-, ethyl ester		Esters	97-64-3	C5H10O3	2.57232e+06	2.47196e+06	4.69525	5.87741	5.28633
Ethyl 5-methylhexanoate		Esters	10236-10-9	C9H18O2	1.75666e+06	2.52667e+06	3.20643	6.00748	4.60696
Hexanoic acid, propyl ester		Esters	626-77-7	C9H18O2	3.86723e+06	3.75869e+06	7.05884	8.93679	7.99781
Heptanoic acid, ethyl ester		Esters	106-30-9	C9H18O2	1.97832e+07	1.9054e+07	36.1102	45.3034	40.7068
Butanoic acid, 2-ethyl-, 1,2,3-propanetriyl ester		Esters	56554-54-2	C21H38O6	7.89738e+06	6.60326e+06	14.4151	15.7001	15.0576
Hexanoic acid, butyl ester		Esters	626-82-4	C10H20O2	8.46949e+06	7.66716e+06	15.4593	18.2297	16.8445
Oxirane, octyl-		Esters	2404-44-6	C10H20O	142375	35567.6	0.259877	0.0845666	0.172222
Octanoic acid, ethyl ester		Esters	106-32-1	C10H20O2	2.05248e+07	1.89894e+07	37.4638	45.1498	41.3068
Isopentyl 3-methylpentanoate		Esters	0-0-0	C11H22O2	7.08825e+06	7.25784e+06	12.9382	17.2565	15.0973
Pentanoic acid, 2-hydroxy-4-methyl-, ethyl ester		Esters	10348-47-7	C8H16O3	838547	806036	1.5306	1.91646	1.72353
Hexanoic acid, 2,4-dimethyl-, methyl ester, (2DL,4L)-		Esters	14251-44-6	C9H18O2	2.2919e+06	3.74044e+06	4.1834	8.89338	6.53839
Stearic acid, 2-hydroxy-1-methylpropyl ester		Esters	14251-39-9	C22H44O3	801921	160579	1.46374	0.381798	0.92277
Decanoic acid, ethyl ester		Esters	110-38-3	C12H24O2	352601	314582	0.6436	0.747959	0.69578
Stearic acid, 3-(octadecyloxy)propyl ester		Esters	17367-40-7	C39H78O3	318682	165741	0.581689	0.394071	0.48788
9-Octadecenoic acid, (2-phenyl-1,3-dioxolan-4-yl)methyl ester, cis-		Esters	56599-45-2	C28H44O4	1.33721e+06	1.89318e+06	2.44081	4.50127	3.47104
Heptanoic acid, 2-methyl-2-butyl ester		Esters	0-0-0	C12H24O2	522008	436769	0.952819	1.03848	0.995647
Octadecanoic acid, (2-phenyl-1,3-dioxolan-4-yl)methyl ester, cis-		Esters	56599-88-3	C28H46O4	461683	428474	0.842707	1.01875	0.93073
Hexanoic acid, 4-methylpentyl ester		Esters	35852-49-4	C12H24O2	8.13092e+06	8.54122e+06	14.8413	20.3079	17.5746
2-Methylpentyl hexanoate		Esters	0-0-0	C12H24O2	5.09032e+06	5.89469e+06	9.29134	14.0154	11.6534
Phenylacetic acid, cyclobutyl ester		Esters	0-0-0	C12H14O2	2583813	2.10071e+06	4.71622	4.99471	4.85546
9-Octadecenoic acid, (2-phenyl-1,3-dioxolan-4-yl)methyl ester, trans-		Esters	56599-46-3	C28H44O4	233819	270870	0.426789	0.644029	0.535409
Benzenepropanoic acid, ethyl ester		Esters	2021-28-5	C11H14O2	3.05652e+06	2.55158e+06	5.57906	6.06673	5.82289
Nonanoic acid, 5-methyl-, ethyl ester		Esters	116530-40-6	C12H24O2	2.6756e+06	3.71313e+06	4.88376	8.82845	6.8561
(5β)Pregnane-3,20β-diol, 14α,18α-[4-methyl-3-oxo-(1-oxa-4-azabutane-1,4-diyl)]-, diacetate		Esters	0-0-0	C28H43NO6	20745.1	161484	0.0378659	0.38395	0.210908
Hexadecanoic acid, ethyl ester		Esters	628-97-7	C18H36O2	1.14511e+06	1.15686e+06	2.09016	2.75058	2.42037
Heptadecanoic acid, ethyl ester		Esters	14010-23-2	C19H38O2	772888	1.00826e+06	1.41075	2.39727	1.90401
Ethyl 13-methyl-tetradecanoate		Esters	0-0-0	C17H34O2	3.84233e+06	4.33689e+06	7.01339	10.3115	8.66246
