# Supplementary material for: Research on the aging characteristics of base liquor in Sichuan Province’s strong Aroma Baijiu at different aging periods using mass spectrometry and 3D fluorescence spectroscopy methods
Source: PLoS One. 2026 Apr 30;21(4):e0344656. doi: 10.1371/journal.pone.0344656 (PMC13132190; doi:10.1371/journal.pone.0344656)
Supplement: S2 Table — Table 2. Categories of Flavor Compounds in Baijiu Base Liquors and Their Flavor Contributions. (XLSX) [file pone.0344656.s005.xlsx]

## Sheet: Sheet1
RT	Name		CAS	Qionglai 1 year	Qionglai 5 years	Qionglai 10 years	Qionglai 15 years	Qionglai 20 years	Yibin 1 year	Yibin 5 years	Yibin 10 years	Yibin 15 years	Yibin 20 years	Mianzhu 1 year	Mianzhu 5 years	Mianzhu 10 years	Mianzhu 15 years	Mianzhu 20 years
4.766	Acetaldehyde	Aldehyde	75-07-0	6725889	29002948	25131933	47621346	45581340	7501271	2889999	11360926	10232964	11734040	7470434	3753135	10244163	8241875	7.04115e+06
5.7	Propanal	Aldehyde	123-38-6	0	0	0	220756	214172	0	0	0	0	0	0	0	0	0	0
6.228	Ethyl formate	Ester	109-94-4	516504	926502	620259	948372	828577	232539	50612	576679	203735	157167	157341	170247	284639	85207	128050
7.572	Ethyl acetate	Ester	141-78-6	193408365	142719491	160117070	168520704	169896485	133618336	102970716	155689487	124198102	120279658	157116520	138950959	158121027	90683179	9.23758e+07
8.315	2-Methylbutanal	Aldehyde	96-17-3	154693	136602	111288	307369	263531	53232	44850	78969	91379	99919	140824	127195	123441	93970	119066
8.418	3-Methylbutanal	Aldehyde	590-86-3	796157	1281484	1725233	3583950	2947775	302963	386359	689024	767661	552788	920918	760850	773696	1011603	1143891
9.784	Ethyl propanoate	Ester	105-37-3	451559	1044785	2168509	4364726	4246431	205839	117782	572439	465077	589500	205942	143261	207411	519395	530046
10.057	Ethyl isobutyrate	Ester	97-62-1	832022	1002264	2519461	3644605	3532675	168094	117088	715702	654400	411937	82390	116425	273156	630796	640405
10.467	2-Pentanone	Ketone	107-87-9	149847	968213	251365	717287	709385	151283	144171	377574	9211052	4724438	35808978	1275183	1345426	9656962	9721235
11.924	Isobutyl acetate	Ester	110-19-0	61786	52713	97964	301333	286813	31866	36888	74881	26528	23846	119814	67548	56319	22459	22987.7
12.282	2-Butanol	Alcohol	78-92-2	1562613	1205471	2796107	3544775	4276272	500146	441992	1495685	826110	677195	574041	363822	417094	395541	384174
12.909	Ethyl butanoate	Ester	105-54-4	50947561	63279516	68610320	121023126	119077783	37962047	26822461	54117788	43050112	49131364	17356180	9318185	26434518	37563002	2.97918e+07
13.625	Ethyl 2-methylbutyrate	Ester	7452-79-1	681543	1176812	1403894	2292311	2273717	233759	247745	1266952	1096717	568753	140648	166363	527975	1270067	1115282
14.386	Ethyl 3-methylbutanoate	Ester	108-64-5	1610304	4328891	3197902	4524711	4494993	625016	687582	3448865	2867763	1423855	226792	327298	1435839	2463586	2.2083e+06
14.565	Butyl acetate	Ester	123-86-4	3759878	198147	1212969	1522869	1484521	1116302	798990	2960350	905441	112338	4088054	1389768	2272393	215792	234859
15.012	Hexanal	Aldehyde	66-25-1	50356	39578	53121	144537	150142	18874	16931	27293	30284	38484	53237	42595	40620	63558	51472
16.898	Isoamyl acetate	Ester	123-92-2	258148	79312	140825	248687	250050	93819	112289	128061	64435	39900	253917	134116	208016	50136	57751
17.531	Ethyl valerate	Ester	539-82-2	3947441	4282718	5918462	14019545	14015063	4023169	4214415	13183636	7017918	4274759	6414018	3496680	4168444	6157703	5.41562e+06
17.824	1-Butanol	Alcohol	71-36-3	15537938	1853573	10643792	6515590	6542573	8212968	6263556	19300787	10580263	2999849	12292415	9334950	11778320	3937535	3651562
19.383	Pentyl acetate	Ester	628-63-7	55916	0	0	0	0	54375	82075	84229	22872	0	195729	93838	57829	0	0
19.821	2-Heptanone	Ketone	110-43-0	95053	45932	98508	754226	768564	83367	106706	169415	189494	298073	299530	189232	313827	477680	430089
20.065	Methyl hexanoate	Ester	106-70-7	90182	44968	58681	162409	181760	60206	60675	119237	133167	115951	90478	56845	128408	109784	106180
20.211	Ethyl isocaproate	Ester	25415-67-2	103946	83363	281772	298148	303248	168971	199211	582850	486028	353449	291693	188820	343783	691812	595955
20.455	Limonene	Terpene	138-86-3	0	0	39773	56682	55333	0	0	0	13610	8522	0	0	0	0	0
20.891	Isoamyl alcohol	Alcohol	123-51-3	3795505	3351738	5406239	5043284	5056733	2587680	2818830	3547530	3889865	5381476	4315463	3436793	3944643	8247872	7405367
22.247	2-Pentylfuran	Furan	3777-69-3	175623	38895	4612	8971	9152	86276	76179	112029	50093	63034	135859	121728	124752	15346	12183.3
22.344	Ethyl hexanoate	Ester	123-66-0	129608513	112807202	95996605	200371095	202563494	153108569	168652448	142059626	182883432	193313233	145224973	78036473	148662032	152734295	158260815
23.021	1-Pentanol	Alcohol	71-41-0	253555	42458	118670	0	0	405539	292908	526459	342898	60072	553092	489440	254816	246815	191864
23.554	Styrene	Hydrocarbon	100-42-5	0	47435	52948	490815	470743	96609	63325	107003	34585	76363	0	0	36001	71113	63569.3
23.893	Isoamyl butyrate	Ester	106-27-4	105911	144785	121502	663704	640551	30941	25965	132627	70973	59052	50133	14755	47755	119945	80686.7
24.231	Hexyl acetate	Ester	142-92-7	182695	12936	27762	30436	31634	272309	312089	252800	157701	24543	939057	468452	646332	81625	53470.7
24.958	2-Octanone	Ketone	111-13-7	400109	105252	40160	179980	183329	44174	45067	28139	392807	83048	22046	27526	41680	69533	44724.7
26.325	Pentyl butyrate	Ester	540-18-1	48014	21509	31185	77717	78918	38239	56224	168484	60148	10919	79032	36978	32108	24502	42169.7
26.464	Propyl hexanoate	Ester	626-77-7	334193	209007	519745	1172207	1119479	1116090	1430479	1935520	1910625	698995	2581823	1506027	1407240	593424	399165
27.115	Ethyl heptanoate	Ester	106-30-9	56.3727	50.7808	86.7235	158.802	164.371	294.205	387.823	449.106	393.005	305.418	517.577	248.172	230.085	327.453	290.341
27.58	Ethyl lactate	Ester	97-64-3	44782593	14624628	40430310	30885302	31768835	40415315	37812162	37627660	35085910	40001313	26798972	40565325	27847034	45039419	4.3249e+07
27.905	1-Hexanol	Alcohol	111-27-3	722515	148777	389727	278337	282723	1867396	1919286	1787712	2314988	928395	3114680	3530282	3053921	3071430	2.80403e+06
29.439	Dimethyl trisulfide	Sulfur compound	3658-80-8	171496	11532	169003	622349	620126	48522	68024	102247	128516	119282	175764	228489	43301	487929	435430
30.752	Butyl hexanoate	Ester	626-82-4	896674	233696	1222816	1424024	1498578	2857913	3279908	5203640	4297089	850134	4853569	1795075	4073776	1817833	1.63161e+06
30.929	Hexyl butyrate	Ester	2639-63-6	161684	83281	108246	166066	139008	460687	542000	807586	504711	183338	618117	383063	694149	621057	607134
31.768	Ethyl octanoate	Ester	106-32-1	591012	680960	1636311	2671026	2841697	2805099	3529985	4316284	4361073	5049597	4098232	2128785	4703661	6117892	5.44381e+06
32.784	Acetic acid	Acid	64-19-7	10216408	8973614	17402667	21343775	23435528	8867344	5149493	9985679	5398550	3356050	7817440	14523390	11160999	2713332	3.42413e+06
32.873	Isopentyl hexanoate	Ester	2198-61-0	128629	136622	192890	334163	361211	203660	298582	337732	543384	395297	520214	171009	327800	820305	715737
33.314	Furfural	Aldehyde	98-01-1	2380608	979383	3082467	2867272	2921952	1441227	1633081	1343799	3274453	1826357	971572	2310221	368546	11230233	1.00987e+07
35.89	Benzaldehyde	Aldehyde	100-52-7	302488	218484	541760	403903	412670	234089	269009	413970	675144	371982	183654	513852	165869	1389072	1.23192e+06
36.141	Ethyl nonanoate	Ester	123-29-5	62116	52882	71833	144778	156289	67559	91808	67283	63040	64701	59606	54359	62310	95438	84515.7
36.434	Propanoic acid	Acid	79-09-4	0	36772	86159	184880	170437	0	0	0	0	0	0	0	0	0	0
36.434	Ethyl DL-Leucate	Ester	10348-47-7	386270	55067	245293	105586	109661	327953	364745	352869	320167	363888	98992	434676	164370	894300	776233
36.937	1-Octanol	Alcohol	111-87-5	0	0	12531	13595	15429	38258	38718	36505	32386	44703	27576	55651	45603	171349	152037
37.607	Isobutyric acid	Acid	79-31-2	83153	78338	165376	208053	228267	0	0	34518	35491	23639	0	0	0	47423	32719.7
38.776	2-Undecanone	Ketone	112-12-9	314247	242623	432108	325995	438362	359589	289591	409211	410932	313361	195226	367718	142036	427643	414159
39.214	Hexyl hexanoate	Ester	6378-65-0	230321	56505	158421	187082	201014	2357535	3441842	2109520	2798603	1268942	4233721	2804607	3843178	4085419	3621785
39.373	Butyl octanoate	Ester	589-75-3	0	0	0	0	2710	29236	31133	35174	23325		24846	15209	24066	17353	15826
40.09	Butyric acid	Acid	107-92-6	1020398	3316604	5207861	14235354	16655084	1765033	1192430	2501186	2106152	2581245	656423	676340	885680	1857487	1.65788e+06
40.329	Ethyl decanoate	Ester	110-38-3	50311	79803	157077	431360	470712	57697	84939	73724	93726	93882	42998	41178	55815	129208	119541
41.325	Furfuryl alcohol	Alcohol	98-00-0	55974	23687	7197	0	0	40197	53293	53879	47543	24477	34882	70011	31319	84764	76292.7
41.683	Ethyl benzoate	Ester	93-89-0	0	24190	66302	32826	34661	19551	24372	47687	59887	39944	15198	39269	14477	63042	57549
41.723	2-Methyl butyric acid	Acid	116-53-0	0	114335	66907	54286	62957	79929	79786	120145	108839	52172	24861	58587	50766	150712	139088
41.723	Isovaleric acid	Acid	503-74-2	172019	269174	119530	95895	100001	158923	118715	194841	166212	69626	40306	63307	122701	137857	142142
41.882	Diethyl succinate	Ester	123-25-1	44529	36233	103345	67120	76086	24444	28654	78613	52793	33831	0	32688	19822	155389	141365
44.309	Valeric acid	Acid	109-52-4	0	90835	201524	488069	570799	171304	175122	399587	257484	177896	102503	136824	95864	248733	222913
44.688	Naphthalene	Aromatic hydrocarbon	91-20-3	0	257682	221958	225883	239962	73388	98175	142074	222881	323642	70949	49124	107066	517558	468783
46.205	Ethyl phenylacetate	Ester	101-97-3	185267	49412	166724	111441	119941	336340	404471	505545	303889	153041	61544	184105	78717	392075	351413
46.977	Hexyl octanoate	Ester	1117-55-1	0	0	0	0	0	17299	20995	13769	13320	11465	14030	17961	12396	28275	24065.3
47.338	2-Phenylethyl acetate	Ester	103-45-7	134494	0	0	0	0	93201	126271	36947	33427	0	51397	178384	27163	24795	17544.3
48.133	Ethyl laurate	Ester	106-33-2	15488	10095	24799	105930	121268	11917	18486	12080	27940	15764	11578	16696	6643	55228	51331
48.314	Capronic acid	Acid	142-62-1	1831397	6136121	6223775	18440944	21697383	7462639	8929781	10630149	18513910	22341942	4894825	5982190	8907724	16509268	15085932
49.867	Ethyl 3-phenylpropionate	Ester	2021-28-5	116791	52012	92794	170246	188910	84698	96252	164159	151977	86656	30761	101229	32426	275476	245292
50.74	Butylated hydroxytoluene	Phenol	128-37-0	129405	156098	149359	224604	142229	91860	124317	282537	186412	135877	128393	183575	32251	304875	183319
54.032	Phenol	Phenol	108-95-2	31430	28915	29972	25263	28110	50688	58203	38362	52459	42365	30077	36435	31781	51089	62951.3
55.256	Ethyl myristate	Ester	124-06-1	40877	23645	48680	290336	360485	39234	63502	36544	36286	32932	14753	51890	16836	43885	42945.3
55.709	Caprylic acid	Acid	124-07-2	0	0	0	4334	15176	7808	4007	13626	21862	17208	8300	13818	16518	38009	36442
56.513	p-Cresol	Phenol	106-44-5	7629	0	0	12680	13805	50789	75258	81470	41851	19917	119338	242017	159268	228560	235528
61.745	Ethyl palmitate	Ester	628-97-7	246654	178390	354833	2283993	1533795	168028	365295	419879	162030	151186	128333	280840	136668	221040	235528
67.89	Ethyl stearate	Ester	111-61-5	6876	3634	1971	6171	11166	3711	4016	3446	6217	2855	2490	137	1990	1936	2558.33
