# Supplementary material for: Research on the aging characteristics of base liquor in Sichuan Province’s strong Aroma Baijiu at different aging periods using mass spectrometry and 3D fluorescence spectroscopy methods
Source: PLoS One. 2026 Apr 30;21(4):e0344656. doi: 10.1371/journal.pone.0344656 (PMC13132190; doi:10.1371/journal.pone.0344656)
Supplement: S1 File — (XLSX) [file pone.0344656.s007.xlsx]

## Sheet: Sheet1
RT	Name	CAS
4.766	Acetaldehyde	75-07-0	6725889	5973911	8567378	29002948	29554040	31102106	25131933	24544384	24114756	47621346	44045576	45581340	7501271	6280758	7554882	2889999	3074632	2894773	11360926	11670217	11604564	10232964	9823565	10476039	11734040	11191699	11619041	7470434	7231298	7134480	3753135	3763604	3710753	10244163	9926741	10078508	8241875	8262224	7.04115e+06
5.7	Propanal	123-38-6	0	0	0	0	0	0	0	0	0	220756	212187	214172	0	0	0	0	0	0	0	0	0	0	0	0	0	0	0	0	0	0	0	0	0	0	0	0	0	0	0
6.228	Ethyl formate	109-94-4	516504	490248	587613	926502	892837	922488	620259	604127	585465	948372	810068	828577	232539	175286	206835	50612	62270	49043	576679	581665	565287	203735	238350	202229	157167	124039	138073	157341	138987	142985	170247	161790	141910	284639	245672	249577	85207	82296	128050
7.572	Ethyl acetate	141-78-6	193408365	149583115	168240471	142719491	145184936	148727160	160117070	156619218	155290910	168520704	170312718	169896485	133618336	125814622	131960902	102970716	110776768	109290534	155689487	154268894	152618419	124198102	130268228	140674927	120279658	120047320	121566612	157116520	155886916	155175304	138950959	136130654	137664164	158121027	146926843	149493455	90683179	92364697	9.23758e+07
8.315	2-Methylbutanal	96-17-3	154693	107818	152346	136602	151899	167770	111288	114030	126238	307369	226279	263531	53232	48568	55290	44850	44042	58091	78969	95839	94232	91379	87054	87281	99919	74806	82537	140824	148199	150531	127195	136180	139986	123441	130739	113644	93970	108849	119066
8.418	3-Methylbutanal	590-86-3	796157	780833	701358	1281484	1142383	1235439	1725233	1705883	1530023	3583950	3448816	2947775	302963	282382	352243	386359	329205	325376	689024	637326	789172	767661	751560	725320	552788	600703	670324	920918	821990	921225	760850	746696	698694	773696	812334	667766	1011603	1271744	1143891
9.784	Ethyl propanoate	105-37-3	451559	598162	617996	1044785	1069421	1108707	2168509	2139225	2076606	4364726	4194649	4246431	205839	183039	199589	117782	135285	126214	572439	588684	584773	465077	473885	327020	589500	565992	484453	205942	178272	191888	143261	128857	129409	207411	201672	196599	519395	531540	530046
10.057	Ethyl isobutyrate	97-62-1	832022	943580	1002478	1002264	1022464	1055367	2519461	2510185	2424228	3644605	3516265	3532675	168094	148755	171063	117088	125279	122046	715702	739593	743215	654400	675142	661778	411937	410950	402755	82390	84491	84828	116425	120392	112771	273156	265096	266212	630796	636778	640405
10.467	2-Pentanone	107-87-9	149847	163297	175322	968213	1026989	1080326	251365	244180	252471	717287	690335	709385	151283	134939	152142	144171	165147	171446	377574	371182	385442	9211052	9772766	9223253	4724438	4675387	4726629	35808978	34795906	34998540	1275183	1293415	1272408	1345426	1332149	1346778	9656962	9785508	9721235
10.467	1,1-Diethoxy-2-methylpropane	1741-41-9	3530388	3353981	3537022	6151442	6274713	6331985	2893843	2816485	2708353	6850607	6520975	6460880	1396075	1223099	1338349	936052	1012344	1009646	3479792	3441982	3413256	1947026	2023248	1970686	2537804	2553777	2577906	4086934	3979773	4028046	2706355	2751353	2832132	4056309	4077513	4070976	1956799	1977266	1.93966e+06
11.924	Isobutyl acetate	110-19-0	61786	75785	76798	52713	59665	60172	97964	102279	91691	301333	282963	286813	31866	30889	28266	36888	30941	35687	74881	69733	72892	26528	30165	28702	23846	20040	18425	119814	138549	128861	67548	73223	63446	56319	63430	77433	22459	21359	22987.7
12.282	2-Butanol	78-92-2	1562613	959452	892897	1205471	1275365	1318288	2796107	2945505	2911019	3544775	4253759	4276272	500146	408039	477460	441992	495024	521970	1495685	1473443	1482787	826110	1157200	1152718	677195	785714	741124	574041	561580	567756	363822	372182	369034	417094	424648	442628	395541	386705	384174
12.909	Ethyl butanoate	105-54-4	50947561	47146766	50389718	63279516	64776594	66532648	68610320	69398125	68223770	121023126	119836276	119077783	37962047	35160763	37042527	26822461	28741958	28329041	54117788	53801064	54054993	43050112	45141960	44544971	49131364	49110023	49281494	17356180	17226391	17116526	9318185	9485106	9364512	26434518	25920504	25630124	37563002	37854337	2.97918e+07
13.625	Ethyl 2-methylbutyrate	7452-79-1	681543	674574	696652	1176812	1237187	1264470	1403894	1398029	1382011	2292311	2244016	2273717	233759	220671	232161	247745	266055	266718	1266952	1274622	1301815	1096717	1116324	1107339	568753	581757	585079	140648	137266	137325	166363	169505	161974	527975	535503	527709	1270067	1308977	1115282
14.386	Ethyl 3-methylbutanoate	108-64-5	1610304	1621781	1659627	4328891	4423311	4547058	3197902	3224036	3142580	4524711	4363041	4494993	625016	491623	516706	687582	739662	732690	3448865	3503019	3508227	2867763	2928912	2892969	1423855	1401177	1403302	226792	233897	233915	327298	323389	322946	1435839	1418102	1417095	2463586	2492003	2.2083e+06
14.565	Butyl acetate	123-86-4	3759878	3378030	3801475	198147	208056	232474	1212969	1230227	1173418	1522869	1484244	1484521	1116302	973341	990727	798990	839154	848743	2960350	2809317	2813792	905441	905782	989072	112338	103845	102349	4088054	4072525	4040936	1389768	1355072	1363479	2272393	2228887	2212310	215792	205830	234859
15.012	Hexanal	66-25-1	50356	51486	61711	39578	39352	38773	53121	50105	51597	144537	138998	150142	18874	14979	15866	16931	16050	20286	27293	35472	35835	30284	24856	19573	38484	37096	29647	53237	51350	49877	42595	40564	42957	40620	38260	40273	63558	54778	51472
16.898	Isoamyl acetate	123-92-2	258148	245744	255545	79312	94827	95898	140825	130360	121600	248687	227923	250050	93819	88657	83642	112289	115719	118176	128061	121179	127244	64435	62907	66219	39900	36787	36830	253917	265913	249493	134116	134873	139092	208016	208560	203508	50136	47780	57751
17.531	Ethyl valerate	539-82-2	3947441	3879947	4016468	4282718	4464091	4604183	5918462	5866835	5576199	14019545	13756048	14015063	4023169	3717471	3916904	4214415	4508649	4545203	13183636	13235230	13408132	7017918	7117465	7032015	4274759	4256377	4244228	6414018	6440917	6433425	3496680	3561096	3552002	4168444	4072149	4092228	6157703	6253513	5.41562e+06
17.824	1-Butanol	71-36-3	15537938	11589471	12688202	1853573	2020482	2223231	10643792	9945720	9791826	6515590	6379006	6542573	8212968	6677607	8082916	6263556	7901447	7867367	19300787	19612226	19322589	10580263	12808631	12709286	2999849	2937456	2824430	12292415	11794151	12037943	9334950	9342925	9542082	11778320	11921966	11612965	3937535	3988489	3651562
19.383	Pentyl acetate	628-63-7	55916	67382	69169	0	0	0	0	0	0	0	0	0	54375	75032	73781	82075	76973	80826	84229	83044	100322	22872	24842	23350	0	0	0	195729	216803	198582	93838	114085	108137	57829	60427	60508	0	0	0
19.821	2-Heptanone	110-43-0	95053	84359	88032	45932	47839	47309	98508	94391	96222	754226	756463	768564	83367	69711	92483	106706	102736	107386	169415	181714	180689	189494	207360	205709	298073	302250	299921	299530	297629	295293	189232	197477	194364	313827	301992	287583	477680	484908	430089
20.065	Methyl hexanoate	106-70-7	90182	81195	89633	44968	48327	50159	58681	56297	56525	162409	179462	181760	60206	54754	58284	60675	71622	70435	119237	123042	129299	133167	152810	147797	115951	130376	129153	90478	97305	92815	56845	55951	56947	128408	130071	132614	109784	107037	106180
20.211	Ethyl isocaproate	25415-67-2	103946	99193	98765	83363	98850	98317	281772	278647	276290	298148	344163	303248	168971	153831	157872	199211	216128	221492	582850	593816	595946	486028	509862	502342	353449	345171	345789	291693	288198	284001	188820	194870	197372	343783	352497	337737	691812	699002	595955
20.455	Limonene	138-86-3	0	0	0	0	0	0	39773	41129	38510	56682	56691	55333	0	0	0	0	0	0	0	0	0	13610	15083	12770	8522	7547	7663	0	0	0	0	0	0	0	0	0	0	0	0
20.891	Isoamyl alcohol	123-51-3	3795505	3392136	3637564	3351738	3691469	4121734	5406239	4903114	4926828	5043284	4993154	5056733	2587680	2040774	2589028	2818830	3487338	3457566	3547530	3698504	3615703	3889865	4464868	4506417	5381476	5475364	5876245	4315463	3920010	4113966	3436793	3274015	3246790	3944643	4039479	3906660	8247872	8448877	7405367
22.247	2-Pentylfuran	3777-69-3	175623	181412	185651	38895	43078	41073	4612	5854	5565	8971	9292	9152	86276	82826	91048	76179	87765	88552	112029	114537	111154	50093	54644	55039	63034	65996	66795	135859	134431	137370	121728	121074	119535	124752	126456	123832	15346	12901	12183.3
22.344	Ethyl hexanoate	123-66-0	129608513	129005250	131200219	112807202	114712765	118034703	95996605	95112766	95426582	200371095	199837853	202563494	153108569	147850851	150438474	168652448	175455579	175426750	142059626	142287415	142293016	182883432	194511763	200589010	193313233	184506884	191591070	145224973	143798325	143363787	78036473	79512278	78932822	148662032	147860476	103298695	152734295	154157475	158260815
23.021	1-Pentanol	71-41-0	253555	226907	263617	42458	41435	59565	118670	81191	102521	0	0	0	405539	308229	386895	292908	421012	384946	526459	605757	532884	342898	378794	386443	60072	77180	58003	553092	490525	495867	489440	484988	608852	254816	257946	258341	246815	218125	191864
23.554	Styrene	100-42-5	0	0	0	47435	42328	46910	52948	54947	50217	490815	474661	470743	96609	86261	87600	63325	69188	67726	107003	103798	110698	34585	35455	36155	76363	80115	80577	0	0	0	0	0	0	36001	40490	29900	71113	70407	63569.3
23.893	Isoamyl butyrate	106-27-4	105911	79731	106180	144785	157104	160405	121502	201748	200894	663704	563977	640551	30941	32111	19525	25965	29287	31687	132627	138052	135775	70973	72240	73180	59052	71079	54712	50133	41866	36632	14755	18664	18536	47755	43733	51548	119945	115076	80686.7
24.231	Hexyl acetate	142-92-7	182695	187720	189909	12936	14135	12246	27762	25931	25698	30436	34916	31634	272309	256706	271990	312089	334288	333439	252800	258189	256173	157701	154261	147897	24543	27041	23672	939057	935335	938026	468452	479900	464806	646332	649032	641560	81625	77033	53470.7
24.958	2-Octanone	111-13-7	400109	441756	443380	105252	112368	108611	40160	42650	38818	179980	173764	183329	44174	33625	35208	45067	44553	50351	28139	51837	23566	392807	402109	403706	83048	87388	80697	22046	18033	9263	27526	32732	28443	41680	43160	37397	69533	61510	44724.7
26.325	Pentyl butyrate	540-18-1	48014	45363	46875	21509	19255	20245	31185	30979	34221	77717	81558	78918	38239	41096	56813	56224	45323	65434	168484	172635	178256	60148	71676	66555	10919	5966	8351	79032	83285	83865	36978	41403	41415	32108	28687	24504	24502	37247	42169.7
26.464	Propyl hexanoate	626-77-7	334193	373801	370067	209007	216101	211724	519745	500479	524493	1172207	1142900	1119479	1116090	1061151	1135616	1430479	1534732	1552512	1935520	1947331	1916107	1910625	2061813	1848166	698995	672611	691673	2581823	2555241	2536185	1506027	1562595	1512874	1407240	1426396	1403353	593424	604070	399165
27.115	Ethyl heptanoate	106-30-9	56.3727	62.8115	62.0662	50.7808	52.7619	53.4373	86.7235	85.9204	86.1953	158.802	164.479	164.371	294.205	282.191	291.592	387.823	409.141	409.615	449.106	462.73	462.685	393.005	401.282	388.108	305.418	308.479	307.981	517.577	518.056	513.091	248.172	252.141	245.566	230.085	236.721	230.2	327.453	331.604	290.341
27.58	Ethyl lactate	97-64-3	44782593	44258748	46847421	14624628	16032647	18212435	40430310	38188223	37915917	30885302	33177479	31768835	40415315	35182928	40245052	37812162	42063928	41797471	37627660	39313379	40513657	35085910	39908298	38172741	40001313	40172007	42026248	26798972	24205885	23128439	40565325	40207790	40085970	27847034	29044166	28362050	45039419	45410769	4.3249e+07
27.905	1-Hexanol	111-27-3	722515	726475	798038	148777	164452	174209	389727	364347	379850	278337	313234	282723	1867396	1572535	1817723	1919286	2220592	2216866	1787712	1929110	1914668	2314988	2671849	2570901	928395	916212	992947	3114680	2947138	2837727	3530282	3577508	3483836	3053921	3255105	3071330	3071430	3163109	2.80403e+06
29.439	Dimethyl trisulfide	3658-80-8	171496	173970	186674	11532	9714	8263	169003	166407	164660	622349	612321	620126	48522	45320	48275	68024	72640	64494	102247	103685	105754	128516	127685	120960	119282	119341	125835	175764	175225	169248	228489	234483	221191	43301	42307	40891	487929	504385	435430
30.752	Butyl hexanoate	626-82-4	896674	1021967	1017205	233696	243126	242727	1222816	1197386	1215167	1424024	1524974	1498578	2857913	2794955	2860069	3279908	3408307	3406810	5203640	5480305	5458749	4297089	4421299	4307593	850134	880006	860828	4853569	4913889	4829846	1795075	1826181	1744156	4073776	4204211	4062239	1817833	1833588	1.63161e+06
30.929	Hexyl butyrate	2639-63-6	161684	221987	235093	83281	95424	101334	108246	94841	125960	166066	154718	139008	460687	400291	459985	542000	559294	481438	807586	834738	829290	504711	432794	422676	183338	193221	165488	618117	616373	611145	383063	392915	368671	694149	716339	665560	621057	722524	607134
31.768	Ethyl octanoate	106-32-1	591012	675437	679289	680960	728316	736366	1636311	1589191	1627853	2671026	2922951	2841697	2805099	2737918	2821705	3529985	3646352	3622406	4316284	4479786	4475206	4361073	4497317	4363390	5049597	5141343	5050893	4098232	4107516	4040709	2128785	2187182	2074349	4703661	4892606	4714394	6117892	6150188	5.44381e+06
32.784	Acetic acid	64-19-7	10216408	10074056	13244082	8973614	9820613	10978371	17402667	15912015	15843516	21343775	24879816	23435528	8867344	7033778	8523453	5149493	6940969	6469493	9985679	11203848	12024367	5398550	6687972	6060938	3356050	3028088	3113892	7817440	7646047	7206983	14523390	14038136	14329328	11160999	12404906	11568885	2713332	2277078	3.42413e+06
32.873	Isopentyl hexanoate	2198-61-0	128629	149614	117764	136622	104028	150107	192890	182280	184094	334163	363376	361211	203660	159611	174323	298582	261590	248304	337732	359850	351663	543384	557111	543991	395297	416888	370736	520214	529030	505054	171009	180853	161986	327800	364685	366970	820305	793812	715737
33.314	Furfural	98-01-1	2380608	2360843	2438203	979383	1007441	1066092	3082467	2945169	2953038	2867272	2957117	2921952	1441227	1275295	1419140	1633081	1851610	1832653	1343799	1381737	1345247	3274453	3591203	3539936	1826357	1830953	1878248	971572	944383	940227	2310221	2322752	2339001	368546	343509	343524	11230233	11474792	1.00987e+07
35.89	Benzaldehyde	100-52-7	302488	312681	325327	218484	218944	224339	541760	520146	519534	403903	418264	412670	234089	225820	234162	269009	298193	289113	413970	425102	419541	675144	702304	700147	371982	382085	380952	183654	173455	175283	513852	535178	518103	165869	166601	164065	1389072	1408701	1.23192e+06
36.141	Ethyl nonanoate	123-29-5	62116	70588	67481	52882	55666	56464	71833	72884	71884	144778	160496	156289	67559	68877	63633	91808	98423	93212	67283	69395	70631	63040	67019	68734	64701	69282	66475	59606	61001	57778	54359	55971	53430	62310	65722	61027	95438	95134	84515.7
36.434	Propanoic acid	79-09-4	0	0	0	36772	37127	43992	86159	106747	97660	184880	196208	170437	0	0	0	0	0	0	0	0	0	0	0	0	0	0	0	0	0	0	0	0	0	0	0	0	0	0	0
36.434	Ethyl DL-Leucate	10348-47-7	386270	384024	416302	55067	54149	50911	245293	227376	231277	105586	117960	109661	327953	269931	298721	364745	400684	400601	352869	384691	398959	320167	371762	329060	363888	397323	378689	98992	92748	85616	434676	421259	396374	164370	170066	166403	894300	936684	776233
36.937	1-Octanol	111-87-5	0	0	0	0	0	0	12531	10327	10163	13595	19645	15429	38258	35424	38302	38718	38996	36588	36505	40418	40180	32386	37609	32668	44703	51489	43762	27576	21622	24057	55651	53399	54648	45603	44354	41490	171349	169762	152037
37.607	Isobutyric acid	79-31-2	83153	59372	74052	78338	58055	91874	165376	149555	150642	208053	237372	228267	0	0	0	0	44460	25968	34518	34496	47165	35491	72896	41748	23639	18566	23975	0	0	0	0	0	0	0	0	0	47423	50736	32719.7
38.776	2-Undecanone	112-12-9	314247	453901	456889	242623	340278	369273	432108	178203	305040	325995	500144	438362	359589	286122	421642	289591	315130	317592	409211	668656	393549	410932	425779	424087	313361	210027	304523	195226	269721	257800	367718	307868	527381	142036	335908	259421	427643	518481	414159
39.214	Hexyl hexanoate	6378-65-0	230321	234209	244061	56505	63988	57240	158421	155104	169174	187082	219598	201014	2357535	2447119	2356059	3441842	3462508	3405611	2109520	2193316	2225952	2798603	2901889	2866200	1268942	1395667	1250021	4233721	4501915	4194922	2804607	2838096	2632400	3843178	4042853	3825876	4085419	4053660	3621785
39.373	Butyl octanoate	589-75-3	0	0	0	0	0	0	0	4234	0	0	0	2710	29236	30445	27091	31133	31207	31920	35174	39289	36872	23325	25020	29850				24846	26772	20453	15209	14786	10992	24066	23239	24075	17353	17945	15826
40.09	Butyric acid	107-92-6	1020398	997493	1236100	3316604	3406703	3946967	5207861	4797426	4760145	14235354	16968000	16655084	1765033	1306626	1459569	1192430	1349149	1491182	2501186	2937104	3109117	2106152	2572862	2236333	2581245	2737144	2479457	656423	541041	464575	676340	633904	599054	885680	894686	797164	1857487	1879127	1.65788e+06
40.329	Ethyl decanoate	110-38-3	50311	60685	61195	79803	89786	85820	157077	155886	162595	431360	487983	470712	57697	54269	50745	84939	84455	83604	73724	77352	76161	93726	95498	96272	93882	98847	94672	42998	46952	42795	41178	43042	42647	55815	58912	56005	129208	132738	119541
41.325	Furfuryl alcohol	98-00-0	55974	57605	62889	23687	25387	25823	7197	8094	2767	0	0	0	40197	30982	43288	53293	61741	60398	53879	56257	62076	47543	60009	53010	24477	26949	25560	34882	30277	30572	70011	66109	1841	31319	33002	30007	84764	86928	76292.7
41.683	Ethyl benzoate	93-89-0	0	35966	33856	24190	22327	23047	66302	68923	71478	32826	33774	34661	19551	19385	19402	24372	24025	24322	47687	49708	51505	59887	62213	61079	39944	39616	40137	15198	14635	15384	39269	39941	37946	14477	15561	15240	63042	66996	57549
41.723	2-Methyl butyric acid	116-53-0	0	40989	41623	114335	122927	130050	66907	3807	59194	54286	63227	62957	79929	68714	80875	79786	87952	99077	120145	132744	146402	108839	135486	109652	52172	58417	51944	24861	26199	15540	58587	57398	57595	50766	57642	46837	150712	164560	139088
41.723	Isovaleric acid	503-74-2	172019	82057	78357	269174	291913	285466	119530	109701	87966	95895	104960	100001	158923	100931	87026	118715	118898	121267	194841	242639	202933	166212	219194	185136	69626	82519	66207	40306	30318	21576	63307	51864	64651	122701	123798	76235	137857	177912	142142
41.882	Diethyl succinate	123-25-1	44529	51885	53738	36233	37246	36641	103345	96591	103090	67120	78908	76086	24444	21599	19823	28654	26659	26551	78613	85114	86101	52793	61541	54798	33831	33425	33709	0	0	0	32688	32429	28202	19822	20497	20383	155389	160059	141365
44.309	Valeric acid	109-52-4	0	0	0	90835	119403	111491	201524	173116	184745	488069	655856	570799	171304	140194	158162	175122	180963	193618	399587	445615	515389	257484	311713	256668	177896	148733	163050	102503	99029	76842	136824	133321	128667	95864	114695	94199	248733	267721	222913
44.688	Naphthalene	91-20-3	0	0	0	257682	279036	283352	221958	220322	224871	225883	243625	239962	73388	66720	66906	98175	103692	101402	142074	142529	142870	222881	227727	230795	323642	332880	323394	70949	71804	71010	49124	51130	40928	107066	241	109510	517558	521817	468783
46.205	Ethyl phenylacetate	101-97-3	185267	209078	217110	49412	48372	49344	166724	160606	169590	111441	126638	119941	336340	331198	329180	404471	420315	416698	505545	527089	531066	303889	322377	314237	153041	159879	152978	61544	61094	58640	184105	180359	169678	78717	79804	73214	392075	388055	351413
46.977	Hexyl octanoate	1117-55-1	0	0	0	0	0	0	0	0	0	0	0	0	17299	18718	15223	20995	22006	18580	13769	14031	13221	13320	15380	13648	11465	9239	10409	14030	16548	14433	17961	16940	13882	12396	15804	13204	28275	23747	24065.3
47.338	2-Phenylethyl acetate	103-45-7	134494	152018	157992	0	0	0	0	0	0	0	0	0	93201	93764	91205	126271	121771	121200	36947	38806	39474	33427	35267	32443	0	0	0	51397	54366	48705	178384	175825	161513	27163	28644	25008	24795	26081	17544.3
48.133	Ethyl laurate	106-33-2	15488	17164	15636	10095	12804	11516	24799	21423	22573	105930	128179	121268	11917	11268	10529	18486	20004	19560	12080	13659	13106	27940	31571	27086	15764	16824	16456	11578	12472	11564	16696	14151	15645	6643	7383	6725	55228	56823	51331
48.314	Capronic acid	142-62-1	1831397	1791014	1618056	6136121	6521476	6638225	6223775	5684072	6026033	18440944	22665682	21697383	7462639	7557407	7352737	8929781	8798083	9063496	10630149	11661380	12566353	18513910	23145262	20890489	22341942	23898961	21853448	4894825	4391402	4051216	5982190	5405618	5290509	8907724	10108354	9238343	16509268	17698371	15085932
49.867	Ethyl 3-phenylpropionate	2021-28-5	116791	137286	138327	52012	55497	53031	92794	89138	97672	170246	202585	188910	84698	83372	74006	96252	97068	92025	164159	183434	179773	151977	168317	160772	86656	94337	87713	30761	31536	33197	101229	91403	86341	32426	33155	29826	275476	279944	245292
50.74	Butylated hydroxytoluene	128-37-0	129405	363522	140434	156098	151626	118225	149359	172598	101981	224604	170463	142229	91860	62600	109344	124317	197828	180130	282537	580759	158778	186412	118864	226034	135877	153764	129565	128393	128770	94947	183575	187018	187117	32251	28321	21103	304875	144529	183319
54.032	Phenol	108-95-2	31430	23278	27004	28915	29214	27047	29972	28437	27900	25263	24605	28110	50688	45469	49478	58203	57617	58384	38362	38436	37894	52459	55681	52297	42365	42988	42157	30077	30420	29007	36435	35305	40235	31781	35897	28791	51089	53197	62951.3
55.256	Ethyl myristate	124-06-1	40877	36637	35310	23645	25661	24341	48680	47328	53680	290336	388243	360485	39234	36563	30248	63502	60488	55249	36544	35559	37742	36286	37090	37146	32932	33963	31935	14753	17349	17786	51890	51690	47650	16836	14886	12195	43885	48054	42945.3
55.709	Caprylic acid	124-07-2	0	0	0	0	0	0	0	0	0	4334	8986	15176	7808	10032	4618	4007	4823	10695	13626	16481	30254	21862	21052	22043	17208	26275	24414	8300	7151	3923	13818	12987	12900	16518	18989	15299	38009	47612	36442
56.513	p-Cresol	106-44-5	7629	6470	7581	0	0	0	0	0	0	12680	11775	13805	50789	52566	49378	75258	71151	67445	81470	92985	95396	41851	48166	46271	19917	21866	17468	119338	121639	128333	242017	273354	280840	159268	161324	136668	228560	256983	235528
61.745	Ethyl palmitate	628-97-7	246654	325120	721844	178390	191753	203578	354833	324688	302576	2283993	2354725	1533795	168028	203298	284288	365295	444612	431193	419879	262013	306133	162030	200696	233403	151186	180349	159701	128333	121639	119338	280840	273354	242017	136668	161324	159268	221040	256983	235528
67.89	Ethyl stearate	111-61-5	6876	5508	5000	3634	2838	2537	1971	3348	3996	6171	11206	11166	3711	2625	1634	4016	5614	2681	3446	4263	11649	6217	5635	3246	2855	2988	3195	2490	1368	-227	137	1315	3674	1990	1789	1718	1936	2339	2558.33
